# Supplementary material for: Heterozygous p53-R280T Mutation Enhances the Oncogenicity of NPC Cells Through Activating PI3K-Akt Signaling Pathway
Source: Front Oncol. 2020 Feb 5;10:104. doi: 10.3389/fonc.2020.00104 (PMC7025553; doi:10.3389/fonc.2020.00104)
Supplement: Supplementary file 2 [file Table_2.XLS]

## Sheet: Sheet1
Supplementary Table S2. Differentially expressed genes in the p53 KO CNE2 and control CNE2 cells
Gene	KO41a_count	KO41b_count	KO41c_count	KO_normalize	CNE2a_count	CNE2b_count	CNE2c_count	WT_normalize	FoldChange	Log2FoldChange	pval	padj	Up/Down	Significant	GeneName	Biotype	Position	NR:Seq-id	NR:Score	NR:Evalue	NR:Description	NT:Seq-id	NT:Score	NT:Evalue	NT:Description	Uniprot:UniProtKB-AC	Uniprot:Score	Uniprot:Evalue	Uniprot:Description	COG:gene	COG:Score	COG:Eval	COG:num	Pfam:pfam_ID	Pfam:pfam_Name	Pfam:pfam_Description	GO:biological_process	GO:cellular_component	GO:molecular_function	KEGG:KO	KEGG:Description
ENSG00000185860	0	0	0	0	8	14	9	10.7091	#NAME?	#NAME?	8.59e-06	5.55e-05	down	yes	CCDC190	protein_coding	chr1:162824458-162868815:-	gi|119611132|gb|EAW90726.1|	1643	0	chromosome 1 open reading frame 110, partial [Homo sapiens]	gi|34529152|dbj|AK123573.1|	2601	0	Homo sapiens cDNA FLJ41579 fis, clone CTONG2019704	Q86UF4	595	0	Coiled-coil domain-containing protein 190	.	.	.	.	pfam02145	Rap_GAP	Rap/ran-GAP.	GO:0007018|microtubule-based movement;	GO:0005929|cilium;GO:0005737|cytoplasm;GO:0030286|dynein complex;GO:0005874|microtubule;	GO:0005524|ATP binding;GO:0003777|microtubule motor activity;	.	.
ENSG00000143184	12	13	4	9.32272	35	22	16	24.7754	0.37629	-1.41008	0.00977755	0.0373461	down	yes	XCL1	protein_coding	chr1:168576473-168582077:+	gi|795418071|ref|XP_011946447.1|	533	1e-64	PREDICTED: lymphotactin-like [Cercocebus atys]	gi|312434026|ref|NM_002995.2|	1367	0	Homo sapiens chemokine (C motif) ligand 1 (XCL1), mRNA	P47992	202	1e-61	Lymphotactin	.	.	.	.	pfam00048	IL8	Small cytokines (intecrine/chemokine), interleukin-8 like. Includes a number of secreted growth factors and interferons involved in mitogenic, chemotactic, and inflammatory activity. Structure contains two highly conserved disulfide bonds.	GO:0007267|cell-cell signaling;GO:0071346|cellular response to interferon-gamma;GO:0071347|cellular response to interleukin-1;GO:0071353|cellular response to interleukin-4;GO:0071560|cellular response to transforming growth factor beta stimulus;GO:0071356|cellular response to tumor necrosis factor;GO:0070098|chemokine-mediated signaling pathway;GO:0007186|G-protein coupled receptor signaling path…	GO:0005623|cell;GO:0005576|extracellular region;GO:0005615|extracellular space;	GO:0048020|CCR chemokine receptor binding;GO:0008009|chemokine activity;GO:0042379|chemokine receptor binding;GO:0042803|protein homodimerization activity;	K05507	XCL, SCM1; C motif chemokine 1/2
ENSG00000000003	36	43	46	39.9538	160	124	151	148.642	0.268792	-1.89544	4.7e-18	1.13e-16	down	yes	TSPAN6	protein_coding	chrX:100627109-100639991:-	gi|62089338|dbj|BAD93113.1|	1492	0	transmembrane 4 superfamily member 6 variant [Homo sapiens]	gi|523567560|ref|NM_001278743.1|	3796	0	Homo sapiens tetraspanin 6 (TSPAN6), transcript variant 5, mRNA	O43657	318	1e-107	Tetraspanin-6	.	.	.	.	pfam00335	Tetraspannin	Tetraspanin family.	GO:0007166|cell surface receptor signaling pathway;GO:1901223|negative regulation of NIK/NF-kappaB signaling;GO:0039532|negative regulation of viral-induced cytoplasmic pattern recognition receptor signaling pathway;GO:0043123|positive regulation of I-kappaB kinase/NF-kappaB signaling;	GO:0070062|extracellular exosome;GO:0005887|integral component of plasma membrane;	GO:0004871|signal transducer activity;	K17295	TSPAN6; tetraspanin-6
ENSG00000131148	212	232	271	228.435	499	517	492	517.217	0.441661	-1.17899	7.37e-21	2.22e-19	down	yes	EMC8	protein_coding	chr16:85771758-85799608:-	gi|5174615|ref|NP_006058.1|	1138	9e-150	ER membrane protein complex subunit 8 isoform 1 [Homo sapiens]	gi|214010227|ref|NM_006067.4|	1962	0	Homo sapiens ER membrane protein complex subunit 8 (EMC8), transcript variant 1, mRNA	O43402	213	6e-68	ER membrane protein complex subunit 8	.	.	.	.	pfam03665	UPF0172	Uncharacterized protein family (UPF0172). In Chlamydomonas reinhardtii the protein TLA1 (truncated light-harvesting chlorophyll antenna size) apparently regulates genes that define the chlorophyll-a antenna size in the photosynthetic apparatus. This family was formerly known as UPF0172.	.	GO:0005737|cytoplasm;GO:0072546|ER membrane protein complex;GO:0016020|membrane;GO:0005739|mitochondrion;GO:0005634|nucleus;	.	.	.
ENSG00000184743	661	750	758	693.548	1552	1380	1501	1517.45	0.45705	-1.12958	3.05e-34	2.42e-32	down	yes	ATL3	protein_coding	chr11:63624087-63671921:-	gi|402893008|ref|XP_003909697.1|	2778	0	PREDICTED: atlastin-3 isoform X3 [Papio anubis]	gi|586798194|ref|NM_015459.4|	7135	0	Homo sapiens atlastin GTPase 3 (ATL3), transcript variant 1, mRNA	Q6DD88	216	5e-65	Atlastin-3	.	.	.	.	pfam02263	GBP	Guanylate-binding protein, N-terminal domain. Transcription of the anti-viral guanylate-binding protein (GBP) is induced by interferon-gamma during macrophage induction. This family contains GBP1 and GPB2, both GTPases capable of binding GTP, GDP and GMP.	GO:0007029|endoplasmic reticulum organization;GO:0007030|Golgi organization;GO:0051260|protein homooligomerization;	GO:0005783|endoplasmic reticulum;GO:0005789|endoplasmic reticulum membrane;GO:0071782|endoplasmic reticulum tubular network;GO:0016021|integral component of membrane;GO:0016020|membrane;	GO:0005525|GTP binding;GO:0003924|GTPase activity;GO:0042802|identical protein binding;	K17339	ATL; atlastin [EC:3.6.5.-]
ENSG00000249958	0	0	0	0	9	3	3	5.0389	#NAME?	#NAME?	0.00462555	0.0190083	down	yes	CCT7P2	processed_pseudogene	chr5:92889387-92890840:-	gi|48145555|emb|CAG33000.1|	609	1e-176	CCT7 [Homo sapiens]	gi|585866475|ref|NG_008698.3|	1454	0	Homo sapiens chaperonin containing TCP1, subunit 7 (eta) pseudogene 2 (CCT7P2) on chromosome 5	Q99832	189	1e-177	T-complex protein 1 subunit eta	SPBC25H2.12c	150	6e-105	COG0459	pfam00118	Cpn60_TCP1	TCP-1/cpn60 chaperonin family. This family includes members from the HSP60 chaperone family and the TCP-1 (T-complex protein) family.	GO:0007339|binding of sperm to zona pellucida;GO:0032212|positive regulation of telomere maintenance via telomerase;GO:0006457|protein folding;GO:0050821|protein stabilization;GO:1901998|toxin transport;	GO:0044297|cell body;GO:0005832|chaperonin-containing T-complex;GO:0005737|cytoplasm;GO:0005829|cytosol;GO:0070062|extracellular exosome;GO:0005874|microtubule;GO:0005739|mitochondrion;GO:0002199|zona pellucida receptor complex;	GO:0005524|ATP binding;GO:0051082|unfolded protein binding;	K09499	CCT7; T-complex protein 1 subunit eta
ENSG00000198464	197	204	199	191.908	506	461	457	487.424	0.393719	-1.34476	6.97e-26	3.13e-24	down	yes	ZNF480	protein_coding	chr19:52297177-52325922:+	gi|224549000|ref|NP_653285.2|	2811	0	zinc finger protein 480 isoform 1 [Homo sapiens]	gi|17511870|gb|BC018783.1|	4704	0	Homo sapiens zinc finger protein 480, mRNA (cDNA clone MGC:32104 IMAGE:4873910), complete cds	Q8WV37	867	0	Zinc finger protein 480	.	.	.	.	pfam01352	KRAB	KRAB box. The KRAB domain (or Kruppel-associated box) is present in about a third of zinc finger proteins containing C2H2 fingers. The KRAB domain is found to be involved in protein-protein interactions. The KRAB domain is generally encoded by two exons. The regions coded by the two exons are known as KRAB-A and KRAB-B. The A box plays an important role in repression by binding to corepressors, w…	GO:0006355|regulation of transcription, DNA-templated;GO:0006351|transcription, DNA-templated;	GO:0005737|cytoplasm;GO:0005654|nucleoplasm;	GO:0046872|metal ion binding;GO:0000977|RNA polymerase II regulatory region sequence-specific DNA binding;GO:0003700|transcription factor activity, sequence-specific DNA binding;	K09228	KRAB; KRAB domain-containing zinc finger protein
ENSG00000127252	0	1	1	0.638726	9	13	9	10.6791	0.0598106	-4.06345	0.00021493	0.00112617	down	yes	HRASLS	protein_coding	chr3:193241125-193277738:+	gi|389565504|ref|NP_065119.2|	1210	5e-164	phospholipid-metabolizing enzyme A-C1 [Homo sapiens]	gi|389565503|ref|NM_020386.4|	1063	0	Homo sapiens HRAS-like suppressor (HRASLS), mRNA	Q9HDD0	226	5e-74	Phospholipid-metabolizing enzyme A-C1	.	.	.	.	pfam04970	LRAT	Lecithin retinol acyltransferase. The full-length members of this family are representatives of a novel class II tumor-suppressor family, designated as H-REV107-like. This domain is the catalytic N-terminal proline-rich region of the protein. The downstream region is a putative C-terminal transmembrane domain which is found to be crucial for cellular localisation, but not necessary for the enzyme…	GO:0016042|lipid catabolic process;	GO:0016021|integral component of membrane;	GO:0016787|hydrolase activity;GO:0016740|transferase activity;	.	.
ENSG00000134864	0	0	1	0.314358	12	23	13	16.601	0.018936	-5.72272	1.15e-07	9.63e-07	down	yes	GGACT	protein_coding	chr13:100530164-100589528:-	gi|13279332|gb|AAH04360.1|	1067	1e-135	A2LD1 protein, partial [Homo sapiens]	gi|304284847|ref|NM_033110.2|	2678	0	Homo sapiens gamma-glutamylamine cyclotransferase (GGACT), transcript variant 1, mRNA	Q9BVM4	290	3e-90	Gamma-glutamylaminecyclotransferase	.	.	.	.	pfam06094	AIG2	AIG2-like family. AIG2 is an Arabidopsis proteins that exhibit RPS2- and avrRpt2-dependent induction early after infection with Pseudomonas syringae pv maculicola strain ES4326 carrying avrRpt2.	GO:0042219|cellular modified amino acid catabolic process;	GO:0070062|extracellular exosome;	GO:0003839|gamma-glutamylcyclotransferase activity;	.	.
ENSG00000110092	1931	1970	1911	1859.03	5364	4461	4705	4967.14	0.374266	-1.41786	6.63e-70	3.2e-67	down	yes	CCND1	protein_coding	chr11:69641087-69654474:+	gi|395851596|ref|XP_003798339.1|	1344	2e-170	PREDICTED: G1/S-specific cyclin-D1 [Otolemur garnettii]	gi|77628152|ref|NM_053056.2|	4289	0	Homo sapiens cyclin D1 (CCND1), mRNA	P24385	511	1e-167	G1/S-specific cyclin-D1	SPBC582.03	72	7e-12	COG5024	pfam00134	Cyclin_N	Cyclin, N-terminal domain. Cyclins regulate cyclin dependent kinases (CDKs). Human cyclin-O is a Uracil-DNA glycosylase that is related to other cyclins. Cyclins contain two domains of similar all-alpha fold, of which this family corresponds with the N-terminal domain.	GO:0051301|cell division;GO:0006974|cellular response to DNA damage stimulus;GO:0000082|G1/S transition of mitotic cell cycle;GO:0031571|mitotic G1 DNA damage checkpoint;GO:0071157|negative regulation of cell cycle arrest;GO:0000122|negative regulation of transcription from RNA polymerase II promoter;GO:0045737|positive regulation of cyclin-dependent protein serine/threonine kinase activity;GO:00…	GO:0000307|cyclin-dependent protein kinase holoenzyme complex;GO:0005737|cytoplasm;GO:0016020|membrane;GO:0005634|nucleus;GO:0017053|transcriptional repressor complex;	GO:0003714|transcription corepressor activity;	K04503	CCND1; cyclin D1
ENSG00000110090	901	949	896	878.449	1916	1745	1904	1905.75	0.460947	-1.11733	2.5e-36	2.22e-34	down	yes	CPT1A	protein_coding	chr11:68754620-68844410:-	gi|530396298|ref|XP_005273819.1|	4232	0	PREDICTED: carnitine O-palmitoyltransferase 1, liver isoform isoform X1 [Homo sapiens]	gi|188595713|ref|NM_001876.3|	5229	0	Homo sapiens carnitine palmitoyltransferase 1A (liver) (CPT1A), transcript variant 1, mRNA	P50416	219	4e-65	Carnitine O-palmitoyltransferase 1, liver isoform	.	.	.	.	pfam00755	Carn_acyltransf	Choline/Carnitine o-acyltransferase.	GO:0009437|carnitine metabolic process;GO:0006853|carnitine shuttle;GO:0071398|cellular response to fatty acid;GO:0007623|circadian rhythm;GO:0042755|eating behavior;GO:0030855|epithelial cell differentiation;GO:0006635|fatty acid beta-oxidation;GO:0006006|glucose metabolic process;GO:0001676|long-chain fatty acid metabolic process;GO:0032000|positive regulation of fatty acid beta-oxidation;GO:00…	GO:0031307|integral component of mitochondrial outer membrane;GO:0016020|membrane;GO:0005743|mitochondrial inner membrane;GO:0005741|mitochondrial outer membrane;GO:0005739|mitochondrion;	GO:0004095|carnitine O-palmitoyltransferase activity;GO:1990698|palmitoleoyltransferase activity;	K08765	CPT1A; carnitine O-palmitoyltransferase 1, liver isoform [EC:2.3.1.21]
ENSG00000273038	17	15	20	16.6047	52	26	42	40.7662	0.407316	-1.29578	0.000452613	0.00225744	down	yes	AL365203.3	lincRNA	chr10:32887255-32889311:-	gi|119606367|gb|EAW85961.1|	658	7e-79	hCG2040411, partial [Homo sapiens]	gi|18857805|emb|AL365203.19|	2057	0	Human DNA sequence from clone RP11-479G22 on chromosome 10, complete sequence	.	.	.	.	.	.	.	.	pfam05064	Nsp1_C	Nsp1-like C-terminal region. This family probably forms a coiled-coil. This important region of Nsp1 is involved in binding Nup82.	.	.	.	.	.
ENSG00000165105	34	30	16	25.6649	53	49	49	51.7014	0.496406	-1.01041	0.00689045	0.0272732	down	yes	RASEF	protein_coding	chr9:82979585-83063177:-	gi|40255119|ref|NP_689786.2|	3667	0	ras and EF-hand domain-containing protein [Homo sapiens]	gi|426214080|ref|NM_152573.3|	5576	0	Homo sapiens RAS and EF-hand domain containing (RASEF), mRNA	Q8IZ41	215	5e-59	Ras and EF-hand domain-containing protein	.	.	.	.	pfam00071	Ras	Ras family. Includes sub-families Ras, Rab, Rac, Ral, Ran, Rap Ypt1 and more. Shares P-loop motif with GTP_EFTU, arf and myosin_head. See pfam00009 pfam00025, pfam00063. As regards Rab GTPases, these are important regulators of vesicle formation, motility and fusion. They share a fold in common with all Ras GTPases: this is a six-stranded beta-sheet surrounded by five alpha-helices.	GO:0007264|small GTPase mediated signal transduction;	GO:0048471|perinuclear region of cytoplasm;	GO:0005509|calcium ion binding;GO:0005525|GTP binding;	K17199	RASEF, RAB45; Ras and EF-hand domain-containing protein
ENSG00000121152	724	868	907	798.867	1661	1407	1643	1611.87	0.495615	-1.01271	2.3e-21	7.22e-20	down	yes	NCAPH	protein_coding	chr2:96335787-96373845:+	gi|559715|dbj|BAA07556.1|	3690	0	HCAP-H [Homo sapiens]	gi|528281398|ref|NM_015341.4|	2763	0	Homo sapiens non-SMC condensin I complex, subunit H (NCAPH), transcript variant 1, mRNA	Q15003	1402	0	Condensin complex subunit 2	SPCC306.03c	107	3e-23	COG5229	pfam05786	Cnd2	Condensin complex subunit 2. This family consists of several Barren protein homologues from several eukaryotic organisms. In Drosophila Barren (barr) is required for sister-chromatid segregation in mitosis. barr encodes a novel protein that is present in proliferating cells and has homologues in yeast and human. Mitotic defects in barr embryos become apparent during cycle 16, resulting in a loss …	GO:0051301|cell division;GO:0007076|mitotic chromosome condensation;	GO:0000796|condensin complex;GO:0005829|cytosol;GO:0016020|membrane;GO:0005634|nucleus;	.	K06676	BRRN1, BRN1, CAPH; condensin complex subunit 2
ENSG00000137673	2	0	2	1.27013	23	17	11	17.3538	0.0731905	-3.7722	2.92e-06	2.02e-05	down	yes	MMP7	protein_coding	chr11:102520508-102530753:-	gi|4505219|ref|NP_002414.1|	1441	0	matrilysin preproprotein [Homo sapiens]	gi|164690070|dbj|AK309687.1|	1323	0	Homo sapiens cDNA, FLJ99728	P09237	433	1e-149	Matrilysin	.	.	.	.	pfam00413	Peptidase_M10	Matrixin. The members of this family are enzymes that cleave peptides. These proteases require zinc for catalysis.	GO:0007568|aging;GO:0071260|cellular response to mechanical stimulus;GO:0030574|collagen catabolic process;GO:0044849|estrous cycle;GO:0022617|extracellular matrix disassembly;GO:0060135|maternal process involved in female pregnancy;GO:0006508|proteolysis;GO:0031667|response to nutrient levels;	GO:0009986|cell surface;GO:0070062|extracellular exosome;GO:0005576|extracellular region;GO:0005615|extracellular space;GO:0005578|proteinaceous extracellular matrix;	GO:0008201|heparin binding;GO:0004222|metalloendopeptidase activity;GO:0004252|serine-type endopeptidase activity;GO:0008270|zinc ion binding;	K01397	MMP7; matrix metalloproteinase-7 (matrilysin, uterine) [EC:3.4.24.23]
ENSG00000141076	694	765	781	716.227	2549	2282	2268	2429.22	0.294838	-1.762	2.27e-86	1.73e-83	down	yes	UTP4	protein_coding	chr16:69131291-69231130:+	gi|186928847|ref|NP_116219.2|	3693	0	cirhin [Homo sapiens]	gi|27529967|dbj|AB075868.2|	4177	0	Homo sapiens mRNA for KIAA1988 protein	Q8R2N2	774	0	U3 small nucleolar RNA-associated protein 4 homolog	.	.	.	.	pfam13900	GVQW	Putative binding domain. This short domain is often found nested inside other longer domains. The function is not known, but the domain carries a highly conserved GVQW motif. The members are rich in proline and cysteine. This may be a binding domain.	GO:0006355|regulation of transcription, DNA-templated;GO:0006351|transcription, DNA-templated;	GO:0005634|nucleus;	GO:0003677|DNA binding;GO:0046872|metal ion binding;	K14548	UTP4, CIRH1A; U3 small nucleolar RNA-associated protein 4
ENSG00000134321	22	20	16	18.5727	158	151	175	165.93	0.111931	-3.15932	5.87e-38	5.87e-36	down	yes	RSAD2	protein_coding	chr2:6865806-6898239:+	gi|19923667|ref|NP_542388.2|	1796	0	radical S-adenosyl methionine domain-containing protein 2 [Homo sapiens]	gi|90186265|ref|NM_080657.4|	3512	0	Homo sapiens radical S-adenosyl methionine domain containing 2 (RSAD2), mRNA	Q8WXG1	220	5e-69	Radical S-adenosyl methionine domain-containing protein 2	aq_2183	47.8	6e-06	COG2896	pfam04055	Radical_SAM	Radical SAM superfamily. Radical SAM proteins catalyse diverse reactions, including unusual methylations, isomerization, sulphur insertion, ring formation, anaerobic oxidation and protein radical formation.	GO:0035710|CD4-positive, alpha-beta T cell activation;GO:0043367|CD4-positive, alpha-beta T cell differentiation;GO:0051607|defense response to virus;GO:0050709|negative regulation of protein secretion;GO:0045071|negative regulation of viral genome replication;GO:2000553|positive regulation of T-helper 2 cell cytokine production;GO:0034157|positive regulation of toll-like receptor 7 signaling pat…	GO:0005783|endoplasmic reticulum;GO:0005789|endoplasmic reticulum membrane;GO:0005794|Golgi apparatus;GO:0005811|lipid particle;GO:0005743|mitochondrial inner membrane;GO:0005741|mitochondrial outer membrane;GO:0005739|mitochondrion;	GO:0051539|4 iron, 4 sulfur cluster binding;GO:0003824|catalytic activity;GO:0046872|metal ion binding;GO:0043621|protein self-association;	K15045	RSAD2; radical S-adenosyl methionine domain-containing protein 2
ENSG00000134326	4	4	6	4.46646	17	26	24	23.1176	0.193205	-2.37179	4.16e-05	0.000242912	down	yes	CMPK2	protein_coding	chr2:6840570-6866635:-	gi|117606370|ref|NP_997198.2|	1613	0	UMP-CMP kinase 2, mitochondrial isoform 1 precursor [Homo sapiens]	gi|374429550|ref|NM_207315.3|	2884	0	Homo sapiens cytidine monophosphate (UMP-CMP) kinase 2, mitochondrial (CMPK2), transcript variant 1, mRNA	Q5EBM0	333	5e-112	UMP-CMP kinase 2, mitochondrial	.	.	.	.	pfam02223	Thymidylate_kin	Thymidylate kinase.	GO:0071222|cellular response to lipopolysaccharide;GO:0006233|dTDP biosynthetic process;GO:0006235|dTTP biosynthetic process;GO:0006227|dUDP biosynthetic process;GO:0006165|nucleoside diphosphate phosphorylation;GO:0009142|nucleoside triphosphate biosynthetic process;	GO:0005829|cytosol;GO:0005739|mitochondrion;GO:0005654|nucleoplasm;GO:0005634|nucleus;	GO:0005524|ATP binding;GO:0004127|cytidylate kinase activity;GO:0004550|nucleoside diphosphate kinase activity;GO:0004798|thymidylate kinase activity;GO:0033862|UMP kinase activity;	K13809	CMPK2; UMP-CMP kinase 2, mitochondrial [EC:2.7.4.14]
ENSG00000089327	710	723	620	657.123	1420	1362	1396	1431.59	0.459017	-1.12338	3.58e-28	1.89e-26	down	yes	FXYD5	protein_coding	chr19:35154730-35169883:+	gi|675736646|ref|XP_008967456.1|	993	4e-132	PREDICTED: FXYD domain-containing ion transport regulator 5 isoform X3 [Pan paniscus]	gi|257195183|ref|NR_028406.1|	1580	0	Homo sapiens FXYD domain containing ion transport regulator 5 (FXYD5), transcript variant 4, non-coding RNA	Q96DB9	271	3e-90	FXYD domain-containing ion transport regulator 5	.	.	.	.	pfam02038	ATP1G1_PLM_MAT8	ATP1G1/PLM/MAT8 family.	GO:0030033|microvillus assembly;GO:0046588|negative regulation of calcium-dependent cell-cell adhesion;GO:2000649|regulation of sodium ion transmembrane transporter activity;	GO:0016021|integral component of membrane;GO:0005887|integral component of plasma membrane;	GO:0003779|actin binding;GO:0045296|cadherin binding;GO:0005216|ion channel activity;GO:0017080|sodium channel regulator activity;	K13362	FXYD5, DYSAD; FXYD domain-containing ion transport regulator 5
ENSG00000224259	1	1	0	0.645077	15	21	27	21.7313	0.0296842	-5.07416	3.06e-09	3.08e-08	down	yes	LINC01133	lincRNA	chr1:159961218-159984750:+	gi|119631623|gb|EAX11218.1|	138	3e-07	hCG2041711, partial [Homo sapiens]	gi|18121492|emb|AL513485.10|	1817	0	Human DNA sequence from clone RP11-48O20 on chromosome 1, complete sequence	Q6P3R8	53.1	6e-06	Serine/threonine-protein kinase Nek5	.	.	.	.	pfam13900	GVQW	Putative binding domain. This short domain is often found nested inside other longer domains. The function is not known, but the domain carries a highly conserved GVQW motif. The members are rich in proline and cysteine. This may be a binding domain.	GO:2001056|positive regulation of cysteine-type endopeptidase activity;GO:0051155|positive regulation of striated muscle cell differentiation;GO:0006468|protein phosphorylation;	.	GO:0005524|ATP binding;GO:0046872|metal ion binding;GO:0004674|protein serine/threonine kinase activity;	K08857	NEK; NIMA (never in mitosis gene a)-related kinase [EC:2.7.11.1]
ENSG00000142039	142	153	180	151.753	371	284	323	333.984	0.454374	-1.13805	1.38e-15	2.65e-14	down	yes	CCDC97	protein_coding	chr19:41310189-41324883:+	gi|119577434|gb|EAW57030.1|	1451	0	hypothetical protein MGC20255, isoform CRA_a [Homo sapiens]	gi|16418350|ref|NM_052848.1|	3322	0	Homo sapiens coiled-coil domain containing 97 (CCDC97), mRNA	Q96F63	484	1e-159	Coiled-coil domain-containing protein 97	.	.	.	.	pfam09747	DUF2052	Coiled-coil domain containing protein (DUF2052). This entry is of sequences of two conserved domains separated by a region of low complexity, spanning some 200 residues. The function is unknown.	.	GO:0005686|U2 snRNP;	.	.	.
ENSG00000101898	56	30	40	40.265	99	78	72	84.9788	0.473824	-1.07758	0.000429996	0.00215318	down	yes	MCTS2P	processed_pseudogene	chr20:31547504-31548049:+	gi|109092487|ref|XP_001110755.1|	963	6e-131	PREDICTED: malignant T cell-amplified sequence 1-like isoform 2 [Macaca mulatta]	gi|154816196|ref|NR_003677.1|	546	0	Homo sapiens malignant T cell amplified sequence 2, pseudogene (MCTS2P), non-coding RNA	Q9ULC4	360	1e-126	Malignant T-cell-amplified sequence 1	YER007c-a	167	2e-51	COG2016	pfam01472	PUA	PUA domain. The PUA domain named after Pseudouridine synthase and Archaeosine transglycosylase, was detected in archaeal and eukaryotic pseudouridine synthases, archaeal archaeosine synthases, a family of predicted ATPases that may be involved in RNA modification, a family of predicted archaeal and bacterial rRNA methylases. Additionally, the PUA domain was detected in a family of eukaryotic prot…	GO:0007049|cell cycle;GO:0006974|cellular response to DNA damage stimulus;GO:0001731|formation of translation preinitiation complex;GO:0002192|IRES-dependent translational initiation;GO:0008284|positive regulation of cell proliferation;GO:0040008|regulation of growth;GO:0006355|regulation of transcription, DNA-templated;GO:0032790|ribosome disassembly;GO:0006351|transcription, DNA-templated;	GO:0005737|cytoplasm;GO:0005886|plasma membrane;	GO:0003743|translation initiation factor activity;	K07575	K07575; PUA domain protein
ENSG00000169330	33	27	34	30.0295	85	58	57	68.0983	0.440973	-1.18124	3.15e-05	0.000188264	down	yes	KIAA1024	protein_coding	chr15:79432516-79472290:+	gi|20521732|dbj|BAA82976.2|	4707	0	KIAA1024 protein [Homo sapiens]	gi|219842271|ref|NM_015206.2|	6732	0	Homo sapiens KIAA1024 (KIAA1024), mRNA	Q9UPX6	1813	0	UPF0258 protein KIAA1024	.	.	.	.	pfam06789	UPF0258	Uncharacterized protein family (UPF0258).	.	GO:0016021|integral component of membrane;	.	.	.
ENSG00000197951	0	0	0	0	34	24	32	30.7206	#NAME?	#NAME?	1.45e-15	2.78e-14	down	yes	ZNF71	protein_coding	chr19:56595264-56626481:+	gi|768010383|ref|XP_011525495.1|	2666	0	PREDICTED: endothelial zinc finger protein induced by tumor necrosis factor alpha isoform X1 [Homo sapiens]	gi|4567177|gb|AC007228.1|AC007228	5215	0	Homo sapiens chromosome 19, BAC 37295 (CIT-B-21A4), complete sequence	P11369	32.7	2e-09	LINE-1 retrotransposable element ORF2 protein	.	.	.	.	pfam01352	KRAB	KRAB box. The KRAB domain (or Kruppel-associated box) is present in about a third of zinc finger proteins containing C2H2 fingers. The KRAB domain is found to be involved in protein-protein interactions. The KRAB domain is generally encoded by two exons. The regions coded by the two exons are known as KRAB-A and KRAB-B. The A box plays an important role in repression by binding to corepressors, w…	GO:0006310|DNA recombination;	.	GO:0004519|endonuclease activity;GO:0046872|metal ion binding;GO:0003964|RNA-directed DNA polymerase activity;	.	.
ENSG00000119865	0	0	0	0	26	10	13	16.5366	#NAME?	#NAME?	9.69e-09	9.26e-08	down	yes	CNRIP1	protein_coding	chr2:68284171-68320051:-	gi|24308071|ref|NP_056278.1|	857	2e-108	CB1 cannabinoid receptor-interacting protein 1 isoform CRIP1a [Homo sapiens]	gi|161783805|ref|NM_015463.2|	1953	0	Homo sapiens cannabinoid receptor interacting protein 1 (CNRIP1), transcript variant CRIP1a, mRNA	Q96F85	284	4e-92	CB1 cannabinoid receptor-interacting protein 1	.	.	.	.	pfam15043	CNRIP1	CB1 cannabinoid receptor-interacting protein 1. This family of proteins interacts with cannabinoid receptor 1 (CNR1) and attenuates CNR1-mediated tonic inhibition of voltage-gated calcium channels.	.	GO:0005622|intracellular;	GO:0030246|carbohydrate binding;	.	.
ENSG00000119866	0	1	1	0.638726	21	20	12	18.1168	0.035256	-4.82599	1.13e-07	9.45e-07	down	yes	BCL11A	protein_coding	chr2:60451167-60553567:-	gi|20336305|ref|NP_075044.2|	3541	0	B-cell lymphoma/leukemia 11A isoform 1 [Homo sapiens]	gi|148539885|ref|NM_022893.3|	5942	0	Homo sapiens B-cell CLL/lymphoma 11A (zinc finger protein) (BCL11A), transcript variant 1, mRNA	Q9H165	266	4e-81	B-cell lymphoma/leukemia 11A	.	.	.	.	pfam13465	zf-H2C2_2	Zinc-finger double domain.	GO:0030517|negative regulation of axon extension;GO:0048671|negative regulation of collateral sprouting;GO:2000171|negative regulation of dendrite development;GO:0010977|negative regulation of neuron projection development;GO:0032463|negative regulation of protein homooligomerization;GO:0000122|negative regulation of transcription from RNA polymerase II promoter;GO:0048672|positive regulation of …	GO:0005737|cytoplasm;GO:0005654|nucleoplasm;GO:0005634|nucleus;	GO:0046872|metal ion binding;GO:0046982|protein heterodimerization activity;GO:0042803|protein homodimerization activity;GO:0000978|RNA polymerase II core promoter proximal region sequence-specific DNA binding;GO:0001078|transcriptional repressor activity, RNA polymerase II core promoter proximal region sequence-specific binding;	.	.
ENSG00000068615	53	46	52	48.2651	149	130	144	144.762	0.333409	-1.58463	9.98e-14	1.61e-12	down	yes	REEP1	protein_coding	chr2:86213993-86338083:-	gi|530367982|ref|XP_005264559.1|	1051	1e-136	PREDICTED: receptor expression-enhancing protein 1 isoform X1 [Homo sapiens]	gi|169808395|ref|NM_022912.2|	3857	0	Homo sapiens receptor accessory protein 1 (REEP1), transcript variant 2, mRNA	Q8BGH4	288	1e-97	Receptor expression-enhancing protein 1	SPBC30D10.09c	65.5	1e-10	COG5052	pfam03134	TB2_DP1_HVA22	TB2/DP1, HVA22 family. This family includes members from a wide variety of eukaryotes. It includes the TB2/DP1 (deleted in polyposis) protein, which in humans is deleted in severe forms of familial adenomatous polyposis, an autosomal dominant oncological inherited disease. The family also includes the plant protein of known similarity to TB2/DP1, the HVA22 abscisic acid-induced protein, which is …	GO:0071786|endoplasmic reticulum tubular network organization;GO:0051205|protein insertion into membrane;GO:0032386|regulation of intracellular transport;	GO:0005737|cytoplasm;GO:0005783|endoplasmic reticulum;GO:0005789|endoplasmic reticulum membrane;GO:0071782|endoplasmic reticulum tubular network;GO:0016021|integral component of membrane;GO:0016020|membrane;GO:0031966|mitochondrial membrane;	GO:0008017|microtubule binding;GO:0031849|olfactory receptor binding;	K17338	REEP1_2_3_4; receptor expression-enhancing protein 1/2/3/4
ENSG00000203697	0	1	0	0.324368	6	10	3	6.55104	0.049514	-4.33602	0.00407786	0.0169626	down	yes	CAPN8	protein_coding	chr1:223538007-223665734:-	gi|221554549|ref|NP_001137434.1|	3778	0	calpain-8 [Homo sapiens]	gi|221554548|ref|NM_001143962.1|	2424	0	Homo sapiens calpain 8 (CAPN8), mRNA	A6NHC0	260	5e-81	Calpain-8	.	.	.	.	pfam00648	Peptidase_C2	Calpain family cysteine protease.	.	GO:0005829|cytosol;	.	K08577	CAPN8; calpain-8 [EC:3.4.22.-]
ENSG00000147799	207	215	222	205.913	525	497	491	518.223	0.397345	-1.33153	2.03e-26	9.45e-25	down	yes	ARHGAP39	protein_coding	chr8:144529179-144605816:-	gi|58331179|ref|NP_079527.1|	5409	0	rho GTPase-activating protein 39 isoform 2 [Homo sapiens]	gi|12697920|dbj|AB051475.1|	4578	0	Homo sapiens mRNA for KIAA1688 protein, partial cds	Q9C0H5	2048	0	Rho GTPase-activating protein 39	.	.	.	.	pfam00620	RhoGAP	RhoGAP domain. GTPase activator proteins towards Rho/Rac/Cdc42-like small GTPases.	GO:0051056|regulation of small GTPase mediated signal transduction;GO:0007165|signal transduction;	GO:0005856|cytoskeleton;GO:0005829|cytosol;GO:0005634|nucleus;	GO:0005096|GTPase activator activity;	.	.
ENSG00000100379	23	27	23	23.3645	40	53	61	53.0613	0.44033	-1.18334	0.000265461	0.0013718	down	yes	KCTD17	protein_coding	chr22:37051736-37063390:+	gi|544186109|ref|NP_001269613.1|	1278	5e-170	BTB/POZ domain-containing protein KCTD17 isoform 1 [Homo sapiens]	gi|544186108|ref|NM_001282684.1|	1763	0	Homo sapiens potassium channel tetramerization domain containing 17 (KCTD17), transcript variant 1, mRNA	Q8N5Z5	326	5e-111	BTB/POZ domain-containing protein KCTD17	.	.	.	.	pfam02214	BTB_2	BTB/POZ domain. In voltage-gated K+ channels this domain is responsible for subfamily-specific assembly of alpha-subunits into functional tetrameric channels. In KCTD1 this domain functions as a transcriptional repressor. It also mediates homomultimerization of KCTD1 and interaction of KCTD1 with the transcription factor AP-2-alpha.	GO:0030030|cell projection organization;GO:0032469|endoplasmic reticulum calcium ion homeostasis;GO:0045724|positive regulation of cilium assembly;GO:0043161|proteasome-mediated ubiquitin-dependent protein catabolic process;GO:0051260|protein homooligomerization;	GO:0031463|Cul3-RING ubiquitin ligase complex;GO:0005737|cytoplasm;GO:0005783|endoplasmic reticulum;	GO:0097602|cullin family protein binding;GO:0032403|protein complex binding;	.	.
ENSG00000258441	144	150	174	149.536	746	522	523	610.175	0.24507	-2.02873	5.18e-45	7.76e-43	down	yes	LINC00641	processed_transcript	chr14:21200079-21206900:-	gi|119586805|gb|EAW66401.1|	269	4e-24	hCG2038558, partial [Homo sapiens]	gi|337298457|ref|NR_038970.1|	5425	0	Homo sapiens long intergenic non-protein coding RNA 641 (LINC00641), transcript variant 1, long non-coding RNA	Q99959	63.9	3e-09	Plakophilin-2	.	.	.	.	pfam13900	GVQW	Putative binding domain. This short domain is often found nested inside other longer domains. The function is not known, but the domain carries a highly conserved GVQW motif. The members are rich in proline and cysteine. This may be a binding domain.	GO:0034334|adherens junction maintenance;GO:0086073|bundle of His cell-Purkinje myocyte adhesion involved in cell communication;GO:0086001|cardiac muscle cell action potential;GO:0086002|cardiac muscle cell action potential involved in contraction;GO:0086064|cell communication by electrical coupling involved in cardiac conduction;GO:0086019|cell-cell signaling involved in cardiac conduction;GO:00…	GO:0005912|adherens junction;GO:0030054|cell junction;GO:0005913|cell-cell adherens junction;GO:0005911|cell-cell junction;GO:0030057|desmosome;GO:0016021|integral component of membrane;GO:0014704|intercalated disc;GO:0005882|intermediate filament;GO:0005654|nucleoplasm;GO:0005634|nucleus;GO:0005886|plasma membrane;	GO:0045294|alpha-catenin binding;GO:0098641|cadherin binding involved in cell-cell adhesion;GO:0086083|cell adhesive protein binding involved in bundle of His cell-Purkinje myocyte communication;GO:0019215|intermediate filament binding;GO:0044325|ion channel binding;GO:0032947|protein complex scaffold;GO:0005080|protein kinase C binding;GO:0017080|sodium channel regulator activity;	K12642	PKP2; plakophilin 2
ENSG00000159063	147	180	180	162.115	450	438	479	468.661	0.345911	-1.53153	6.81e-31	4.37e-29	down	yes	ALG8	protein_coding	chr11:78100936-78139660:-	gi|56121818|ref|NP_076984.2|	2608	0	probable dolichyl pyrophosphate Glc1Man9GlcNAc2 alpha-1,3-glucosyltransferase isoform a [Homo sapiens]	gi|91984777|ref|NM_001007027.2|	1677	0	Homo sapiens ALG8, alpha-1,3-glucosyltransferase (ALG8), transcript variant 2, mRNA	Q96MW7	62.8	2e-30	Tigger transposable element-derived protein 1	.	.	.	.	pfam03155	Alg6_Alg8	ALG6, ALG8 glycosyltransferase family. N-linked (asparagine-linked) glycosylation of proteins is mediated by a highly conserved pathway in eukaryotes, in which a lipid (dolichol phosphate)-linked oligosaccharide is assembled at the endoplasmic reticulum membrane prior to the transfer of the oligosaccharide moiety to the target asparagine residues. This oligosaccharide is composed of Glc(3)Man(9)G…	.	GO:0005634|nucleus;	GO:0003677|DNA binding;	K03849	ALG8; alpha-1,3-glucosyltransferase [EC:2.4.1.265]
ENSG00000186462	0	0	0	0	18	24	13	18.9098	#NAME?	#NAME?	8.38e-10	9e-09	down	yes	NAP1L2	protein_coding	chrX:73212299-73214848:-	gi|11415048|ref|NP_068798.1|	1806	0	nucleosome assembly protein 1-like 2 [Homo sapiens]	gi|316658932|ref|NM_021963.3|	2550	0	Homo sapiens nucleosome assembly protein 1-like 2 (NAP1L2), mRNA	Q9ULW6	700	0	Nucleosome assembly protein 1-like 2	.	.	.	.	pfam00956	NAP	Nucleosome assembly protein (NAP). NAP proteins are involved in moving histones into the nucleus, nucleosome assembly and chromatin fluidity. They affect the transcription of many genes.	GO:0006334|nucleosome assembly;GO:0071442|positive regulation of histone H3-K14 acetylation;GO:2000617|positive regulation of histone H3-K9 acetylation;GO:0045666|positive regulation of neuron differentiation;GO:2000035|regulation of stem cell division;	GO:0005634|nucleus;	GO:0003682|chromatin binding;	K11280	NAP1L2, BPX; nucleosome assembly protein 1-like 2
ENSG00000260804	27	21	30	24.9016	115	87	88	98.947	0.251666	-1.99042	8.34e-14	1.35e-12	down	yes	LINC01963	lincRNA	chr2:216217045-216220192:+	gi|119590970|gb|EAW70564.1|	756	2e-90	hCG2012392, partial [Homo sapiens]	gi|551848497|tpe|HG495213.1|	3148	0	TPA: Homo sapiens long non-coding RNA OTTHUMT00000431729.1 (RP11-566E18.3 gene), lincRNA	.	.	.	.	.	.	.	.	pfam07944	DUF1680	Putative glycosyl hydrolase of unknown function (DUF1680). The members of this family are sequences derived from hypothetical bacterial and eukaryotic proteins of unknown function. One members of this family is annotated as a possible arabinosidase, but no references were found to back this. These proteins are related to a large family of glycosyl hydrolases.	.	.	.	.	.
ENSG00000171208	432	512	469	452.057	1695	1327	1548	1561.49	0.289504	-1.78834	1.63e-64	5.91e-62	down	yes	NETO2	protein_coding	chr16:47077703-47143997:-	gi|635032176|ref|XP_007990406.1|	2655	0	PREDICTED: neuropilin and tolloid-like protein 2 isoform X1 [Chlorocebus sabaeus]	gi|29294009|gb|AC007338.6|	6101	0	Homo sapiens chromosome 16 clone RP11-283C7, complete sequence	Q8NC67	1027	0	Neuropilin and tolloid-like protein 2	.	.	.	.	pfam00431	CUB	CUB domain.	GO:2000312|regulation of kainate selective glutamate receptor activity;	GO:0016021|integral component of membrane;GO:0014069|postsynaptic density;	.	.	.
ENSG00000152705	0	0	0	0	10	2	6	6.05135	#NAME?	#NAME?	0.00145279	0.00660772	down	yes	CATSPER3	protein_coding	chr5:134967906-135011707:+	gi|29789451|ref|NP_821138.1|	1862	0	cation channel sperm-associated protein 3 [Homo sapiens]	gi|296010891|ref|NM_178019.2|	1367	0	Homo sapiens cation channel, sperm associated 3 (CATSPER3), mRNA	Q86XQ3	721	0	Cation channel sperm-associated protein 3	.	.	.	.	pfam00520	Ion_trans	Ion transport protein. This family contains Sodium, Potassium, Calcium ion channels. This family is 6 transmembrane helices in which the last two helices flank a loop which determines ion selectivity. In some sub-families (e.g. Na channels) the domain is repeated four times, whereas in others (e.g. K channels) the protein forms as a tetramer in the membrane. A bacterial structure of the protein i…	GO:0006816|calcium ion transport;GO:0030317|sperm motility;GO:0034220|ion transmembrane transport;GO:0086010|membrane depolarization during action potential;GO:0007275|multicellular organismal development;GO:0032570|response to progesterone;GO:0006814|sodium ion transport;GO:0048240|sperm capacitation;GO:0035036|sperm-egg recognition;	GO:0001669|acrosomal vesicle;GO:0036128|CatSper complex;GO:0005783|endoplasmic reticulum;GO:0031514|motile cilium;GO:0005886|plasma membrane;	GO:0005261|cation channel activity;GO:0005245|voltage-gated calcium channel activity;	K16891	CATSPER3; cation channel sperm-associated protein 3
ENSG00000120129	225	373	405	320.464	738	824	443	687.144	0.466371	-1.10045	0.00154986	0.00701502	down	yes	DUSP1	protein_coding	chr5:172768090-172771195:-	gi|4758204|ref|NP_004408.1|	1861	0	dual specificity protein phosphatase 1 [Homo sapiens]	gi|259013538|ref|NM_004417.3|	2019	0	Homo sapiens dual specificity phosphatase 1 (DUSP1), mRNA	P28562	721	0	Dual specificity protein phosphatase 1	SPBC17A3.06	74.7	1e-13	COG2453	pfam00782	DSPc	Dual specificity phosphatase, catalytic domain. Ser/Thr and Tyr protein phosphatases. The enzyme's tertiary fold is highly similar to that of tyrosine-specific phosphatases, except for a "recognition" region.	GO:0032870|cellular response to hormone stimulus;GO:0001706|endoderm formation;GO:0000188|inactivation of MAPK activity;GO:0035556|intracellular signal transduction;GO:0071850|mitotic cell cycle arrest;GO:0043066|negative regulation of apoptotic process;GO:2000279|negative regulation of DNA biosynthetic process;GO:0070373|negative regulation of ERK1 and ERK2 cascade;GO:0043407|negative regulation…	GO:0005737|cytoplasm;GO:0005634|nucleus;	GO:0017017|MAP kinase tyrosine/serine/threonine phosphatase activity;GO:0004726|non-membrane spanning protein tyrosine phosphatase activity;GO:0008330|protein tyrosine/threonine phosphatase activity;	K04459	DUSP, MKP; dual specificity MAP kinase phosphatase [EC:3.1.3.16 3.1.3.48]
ENSG00000272841	9	6	11	8.29052	30	18	21	23.4629	0.353346	-1.50085	0.00290745	0.0125022	down	yes	AL139393.2	antisense	chr6:160990318-160992342:-	gi|694919184|ref|XP_009450638.1|	239	3e-19	PREDICTED: WAS/WASL-interacting protein family member 3-like [Pan troglodytes]	gi|551860780|tpe|HG499855.1|	2025	0	TPA: Homo sapiens long non-coding RNA OTTHUMT00000471562.1 (RP3-428L16.2 gene), antisense	Q8N1X5	83.2	1e-16	Uncharacterized protein FLJ37310	.	.	.	.	pfam15242	FAM53	Family of FAM53. The FAM53 protein family refers to a family of proteins, which bind to a transcriptional regulator that modulates cell proliferation. It is known to be highly important in neural tube development. It is found in eukaryotes and is typically between 303 and 413 amino acids in length.	GO:0015031|protein transport;GO:0007264|small GTPase mediated signal transduction;GO:0016192|vesicle-mediated transport;	GO:0005794|Golgi apparatus;	GO:0005525|GTP binding;	.	.
ENSG00000151240	30	10	18	18.5234	56	66	56	61.1545	0.302895	-1.72311	0.000173925	0.000925233	down	yes	DIP2C	protein_coding	chr10:274190-689668:-	gi|530392110|ref|XP_005252485.1|	8077	0	PREDICTED: disco-interacting protein 2 homolog C isoform X6 [Homo sapiens]	gi|209364535|ref|NM_014974.2|	7888	0	Homo sapiens disco-interacting protein 2 homolog C (DIP2C), mRNA	Q9Y2E4	2987	0	Disco-interacting protein 2 homolog C	SPAC56F8.02	198	8e-50	COG0318	pfam00501	AMP-binding	AMP-binding enzyme.	GO:0008152|metabolic process;	.	GO:0003824|catalytic activity;	.	.
ENSG00000132297	5	7	3	4.81719	49	37	39	42.658	0.112926	-3.14655	1.52e-11	1.94e-10	down	yes	HHLA1	protein_coding	chr8:132061486-132111159:-	gi|223029414|ref|NP_001138567.1|	2753	0	HERV-H LTR-associating protein 1 precursor [Homo sapiens]	gi|223029413|ref|NM_001145095.1|	4105	0	Homo sapiens HERV-H LTR-associating 1 (HHLA1), mRNA	C9JL84	599	0	HERV-H LTR-associating protein 1	.	.	.	.	pfam15242	FAM53	Family of FAM53. The FAM53 protein family refers to a family of proteins, which bind to a transcriptional regulator that modulates cell proliferation. It is known to be highly important in neural tube development. It is found in eukaryotes and is typically between 303 and 413 amino acids in length.	.	GO:0005576|extracellular region;	.	.	.
ENSG00000212232	51	43	61	49.4798	145	115	155	141.949	0.348574	-1.52046	9.75e-13	1.41e-11	down	yes	SNORD17	snoRNA	chr20:17962710-17962946:-	gi|537147719|gb|ERE70505.1|	140	1e-08	sorting nexin-5-like protein [Cricetulus griseus]	gi|94818667|ref|NR_003045.1|	237	4e-120	Homo sapiens small nucleolar RNA, C/D box 17 (SNORD17), small nucleolar RNA	.	.	.	.	.	.	.	.	pfam04340	DUF484	Protein of unknown function, DUF484. This family consists of several proteins of uncharacterized function.	.	.	.	.	.
ENSG00000126010	0	1	1	0.638726	25	14	6	15.2009	0.0420191	-4.57281	3.25e-06	2.22e-05	down	yes	GRPR	protein_coding	chrX:16123556-16153021:+	gi|4885361|ref|NP_005305.1|	1848	0	gastrin-releasing peptide receptor [Homo sapiens]	gi|61677286|ref|NM_005314.2|	1929	0	Homo sapiens gastrin-releasing peptide receptor (GRPR), mRNA	P30550	716	0	Gastrin-releasing peptide receptor	.	.	.	.	pfam00001	7tm_1	7 transmembrane receptor (rhodopsin family). This family contains, amongst other G-protein-coupled receptors (GCPRs), members of the opsin family, which have been considered to be typical members of the rhodopsin superfamily. They share several motifs, mainly the seven transmembrane helices, GCPRs of the rhodopsin superfamily. All opsins bind a chromophore, such as 11-cis-retinal. The function of…	GO:0008283|cell proliferation;GO:0007186|G-protein coupled receptor signaling pathway;GO:0042127|regulation of cell proliferation;	GO:0005887|integral component of plasma membrane;GO:0005886|plasma membrane;	GO:0008528|G-protein coupled peptide receptor activity;	K04169	GRPR; gastrin-releasing peptide receptor
ENSG00000133121	204	255	259	229.557	565	426	502	509.823	0.450268	-1.15114	8.02e-18	1.88e-16	down	yes	STARD13	protein_coding	chr13:33103135-33350630:-	gi|41281898|ref|NP_821074.1|	5603	0	stAR-related lipid transfer protein 13 isoform 1 [Homo sapiens]	gi|209529718|ref|NM_178006.3|	5917	0	Homo sapiens StAR-related lipid transfer (START) domain containing 13 (STARD13), transcript variant 1, mRNA	A7E300	51.6	6e-06	Rho GTPase-activating protein 7	.	.	.	.	pfam00620	RhoGAP	RhoGAP domain. GTPase activator proteins towards Rho/Rac/Cdc42-like small GTPases.	GO:0035023|regulation of Rho protein signal transduction;GO:0007165|signal transduction;	GO:0005737|cytoplasm;GO:0005925|focal adhesion;GO:0016020|membrane;	GO:0005096|GTPase activator activity;GO:0008289|lipid binding;	.	.
ENSG00000179242	7	2	4	4.15113	34	33	23	30.7931	0.134807	-2.89103	2.02e-07	1.64e-06	down	yes	CDH4	protein_coding	chr20:61252426-61940617:+	gi|14589893|ref|NP_001785.2|	4417	0	cadherin-4 isoform 1 preproprotein [Homo sapiens]	gi|599045863|ref|NM_001794.4|	6513	0	Homo sapiens cadherin 4, type 1, R-cadherin (retinal) (CDH4), transcript variant 1, mRNA	P55283	1461	0	Cadherin-4	.	.	.	.	pfam01049	Cadherin_C	Cadherin cytoplasmic region. Cadherins are vital in cell-cell adhesion during tissue differentiation. Cadherins are linked to the cytoskeleton by catenins. Catenins bind to the cytoplasmic tail of the cadherin. Cadherins cluster to form foci of homophilic binding units. A key determinant to the strength of the binding that it is mediated by cadherins is the juxtamembrane region of the cadherin. T…	GO:0034332|adherens junction organization;GO:0007411|axon guidance;GO:0007155|cell adhesion;GO:0007157|heterophilic cell-cell adhesion via plasma membrane cell adhesion molecules;GO:0007156|homophilic cell adhesion via plasma membrane adhesion molecules;GO:0045773|positive regulation of axon extension;	GO:0005887|integral component of plasma membrane;GO:0005886|plasma membrane;	GO:0005509|calcium ion binding;	K06797	CDH4; cadherin 4, type 1, R-cadherin
ENSG00000171490	2855	3129	3095	2903.51	6699	5518	6209	6300.14	0.460864	-1.11759	4.05e-47	6.61e-45	down	yes	RSL1D1	protein_coding	chr16:11833850-11851585:-	gi|33878601|gb|AAH19069.2|	2048	0	RSL1D1 protein, partial [Homo sapiens]	gi|118498358|ref|NM_015659.2|	5137	0	Homo sapiens ribosomal L1 domain containing 1 (RSL1D1), mRNA	Q5RCE6	270	1e-85	Ribosomal L1 domain-containing protein 1	.	.	.	.	pfam00687	Ribosomal_L1	Ribosomal protein L1p/L10e family. This family includes prokaryotic L1 and eukaryotic L10.	GO:0042981|regulation of apoptotic process;GO:2000772|regulation of cellular senescence;	GO:0005730|nucleolus;	GO:0003723|RNA binding;	.	.
ENSG00000140104	64	77	71	67.8211	136	137	142	142.324	0.476526	-1.06937	1.02e-07	8.62e-07	down	yes	C14orf79	protein_coding	chr14:104985775-105010482:+	gi|110349765|ref|NP_777551.2|	1692	0	uncharacterized protein C14orf79 [Homo sapiens]	gi|426378216|ref|XM_004055791.1|	2108	0	PREDICTED: Gorilla gorilla gorilla chromosome 14 open reading frame, human C14orf79 (C14H14orf79), mRNA	Q96F83	280	6e-85	Uncharacterized protein C14orf79	.	.	.	.	pfam15045	Clathrin_bdg	Clathrin-binding box of Aftiphilin, vesicle trafficking. Aftiphilin forms a stable complex with p200 and gamma-synergin. This family contains a clathrin box, with two identified clathrin-binding motifs. This family of proteins is found in eukaryotes.	GO:0046907|intracellular transport;	GO:0005737|cytoplasm;	GO:0030276|clathrin binding;	.	.
ENSG00000237943	1	0	0	0.320708	8	21	12	14.2403	0.0225211	-5.47258	1.46e-06	1.05e-05	down	yes	PRKCQ-AS1	processed_transcript	chr10:6580419-6616452:+	gi|724841039|ref|XP_010364828.1|	592	7e-73	PREDICTED: uncharacterized protein LOC104664851 [Rhinopithecus roxellana]	gi|302393537|ref|NR_036503.1|	1127	0	Homo sapiens PRKCQ antisense RNA 1 (PRKCQ-AS1), transcript variant 2, long non-coding RNA	.	.	.	.	.	.	.	.	pfam06370	DUF1069	Protein of unknown function (DUF1069). This family consists of several Maize streak virus 21.7 kDa proteins. The function of this family is unknown.	.	.	.	.	.
ENSG00000197774	34	39	41	36.4431	84	82	75	82.5603	0.441412	-1.1798	6.15e-06	4.05e-05	down	yes	EME2	protein_coding	chr16:1773207-1781708:+	gi|383387816|ref|NP_001244299.1|	1584	0	probable crossover junction endonuclease EME2 [Homo sapiens]	gi|24430429|dbj|AK074080.2|	5602	0	Homo sapiens mRNA for FLJ00151 protein	A4GXA9	217	4e-68	Probable crossover junction endonuclease EME2	.	.	.	.	pfam13900	GVQW	Putative binding domain. This short domain is often found nested inside other longer domains. The function is not known, but the domain carries a highly conserved GVQW motif. The members are rich in proline and cysteine. This may be a binding domain.	GO:0006302|double-strand break repair;GO:0031573|intra-S DNA damage checkpoint;GO:0031297|replication fork processing;GO:0000712|resolution of meiotic recombination intermediates;	GO:0048476|Holliday junction resolvase complex;GO:0000790|nuclear chromatin;	GO:0003677|DNA binding;GO:0004519|endonuclease activity;	K10883	EME2; crossover junction endonuclease EME2
ENSG00000189068	1	2	3	1.91252	29	49	17	32.7691	0.0583636	-4.09879	2.11e-10	2.41e-09	down	yes	VSTM1	protein_coding	chr19:54040825-54063953:-	gi|571031352|ref|NP_001275721.1|	864	2e-113	V-set and transmembrane domain-containing protein 1 isoform 3 precursor [Homo sapiens]	gi|145580633|ref|NM_198481.3|	1023	0	Homo sapiens V-set and transmembrane domain containing 1 (VSTM1), transcript variant 1, mRNA	Q6UX27	104	2e-25	V-set and transmembrane domain-containing protein 1	.	.	.	.	pfam13895	Ig_2	Immunoglobulin domain. This domain contains immunoglobulin-like domains.	GO:0002376|immune system process;	GO:0005615|extracellular space;GO:0016021|integral component of membrane;	.	.	.
ENSG00000187566	1	2	1	1.2838	13	8	10	10.5511	0.121675	-3.0389	0.00141819	0.00646251	down	yes	NHLRC1	protein_coding	chr6:18120440-18122687:-	gi|33469244|gb|AAQ19671.1|	1863	0	malin [Homo sapiens]	gi|291084786|ref|NG_016750.1|	2248	0	Homo sapiens NHL repeat containing E3 ubiquitin protein ligase 1 (NHLRC1), RefSeqGene on chromosome 6	Q6VVB1	721	0	E3 ubiquitin-protein ligase NHLRC1	.	.	.	.	pfam13900	GVQW	Putative binding domain. This short domain is often found nested inside other longer domains. The function is not known, but the domain carries a highly conserved GVQW motif. The members are rich in proline and cysteine. This may be a binding domain.	GO:0006914|autophagy;GO:0005978|glycogen biosynthetic process;GO:0031398|positive regulation of protein ubiquitination;GO:0043161|proteasome-mediated ubiquitin-dependent protein catabolic process;GO:0000209|protein polyubiquitination;	GO:0005829|cytosol;GO:0005783|endoplasmic reticulum;GO:0005634|nucleus;GO:0048471|perinuclear region of cytoplasm;	GO:0016874|ligase activity;GO:0061630|ubiquitin protein ligase activity;GO:0004842|ubiquitin-protein transferase activity;GO:0008270|zinc ion binding;	K10602	NHLRC1; E3 ubiquitin-protein ligase NHLRC1 [EC:2.3.2.27]
ENSG00000225663	31	53	43	40.6509	75	103	81	89.1816	0.455821	-1.13346	9.69e-05	0.000536639	down	yes	MCRIP1	protein_coding	chr17:81822361-81833302:-	gi|34531727|dbj|BAC86211.1|	745	7e-89	unnamed protein product [Homo sapiens]	gi|34531726|dbj|AK125584.1|	2910	0	Homo sapiens cDNA FLJ43596 fis, clone SMINT2011311	C9JLW8	114	3e-30	Mapk-regulated corepressor-interacting protein 1	.	.	.	.	pfam14799	FAM195	FAM195 family.	GO:0010717|regulation of epithelial to mesenchymal transition;	GO:0005737|cytoplasm;GO:0010494|cytoplasmic stress granule;GO:0005634|nucleus;	.	.	.
ENSG00000175564	5	1	6	3.81406	26	18	13	19.3809	0.196795	-2.34524	0.000456336	0.00227444	down	yes	UCP3	protein_coding	chr11:74000281-74009435:-	gi|4507807|ref|NP_003347.1|	1671	0	mitochondrial uncoupling protein 3 isoform UCP3L [Homo sapiens]	gi|426369735|ref|XM_004051792.1|	2516	0	PREDICTED: Gorilla gorilla gorilla uncoupling protein 3 (mitochondrial, proton carrier) (UCP3), mRNA	P55916	648	0	Mitochondrial uncoupling protein 3	.	.	.	.	pfam00153	Mito_carr	Mitochondrial carrier protein.	GO:0007568|aging;GO:0032870|cellular response to hormone stimulus;GO:0006631|fatty acid metabolic process;GO:0006629|lipid metabolic process;GO:0006839|mitochondrial transport;GO:0015992|proton transport;GO:0007585|respiratory gaseous exchange;GO:0014823|response to activity;GO:0009409|response to cold;GO:0051384|response to glucocorticoid;GO:0001666|response to hypoxia;GO:0032868|response to ins…	GO:0016021|integral component of membrane;GO:0005743|mitochondrial inner membrane;GO:0005739|mitochondrion;	GO:0017077|oxidative phosphorylation uncoupler activity;GO:0003735|structural constituent of ribosome;GO:0005215|transporter activity;	K15103	UCP2_3, SLC25A8_9; solute carrier family 25 (mitochondrial uncoupling protein), member 8/9
ENSG00000180035	28	42	40	35.1776	120	116	111	118.877	0.295916	-1.75674	1.61e-13	2.54e-12	down	yes	ZNF48	protein_coding	chr16:30378106-30400108:+	gi|333805596|ref|NP_689865.2|	2596	0	zinc finger protein 48 isoform 1 [Homo sapiens]	gi|333805604|ref|NM_001214909.1|	3339	0	Homo sapiens zinc finger protein 48 (ZNF48), transcript variant 3, mRNA	Q96MX3	295	3e-93	Zinc finger protein 48	.	.	.	.	pfam13900	GVQW	Putative binding domain. This short domain is often found nested inside other longer domains. The function is not known, but the domain carries a highly conserved GVQW motif. The members are rich in proline and cysteine. This may be a binding domain.	GO:0006355|regulation of transcription, DNA-templated;GO:0006351|transcription, DNA-templated;	GO:0005634|nucleus;	GO:0003677|DNA binding;GO:0046872|metal ion binding;	.	.
ENSG00000233251	28	36	27	29.1448	68	83	65	74.2324	0.392615	-1.34881	1.62e-06	1.16e-05	down	yes	AC007743.1	antisense	chr2:56173534-56185770:-	gi|2072972|gb|AAC51276.1|	1782	0	putative p150 [Homo sapiens]	gi|551845388|tpe|HG493994.1|	3075	0	TPA: Homo sapiens long non-coding RNA OTTHUMT00000470756.1 (AC007743.1 gene), antisense	O00370	294	8e-86	LINE-1 retrotransposable element ORF2 protein	BH0611	55.1	7e-07	COG3344	pfam00078	RVT_1	Reverse transcriptase (RNA-dependent DNA polymerase). A reverse transcriptase gene is usually indicative of a mobile element such as a retrotransposon or retrovirus. Reverse transcriptases occur in a variety of mobile elements, including retrotransposons, retroviruses, group II introns, bacterial msDNAs, hepadnaviruses, and caulimoviruses.	GO:0006307|DNA dealkylation involved in DNA repair;GO:0006355|regulation of transcription, DNA-templated;GO:0006351|transcription, DNA-templated;	GO:0031594|neuromuscular junction;GO:0005654|nucleoplasm;GO:0005634|nucleus;GO:0005667|transcription factor complex;	GO:0003723|RNA binding;	.	.
ENSG00000177302	436	431	457	423.293	881	814	835	866.353	0.488592	-1.0333	4.05e-23	1.49e-21	down	yes	TOP3A	protein_coding	chr17:18271428-18315007:-	gi|10835218|ref|NP_004609.1|	5144	0	DNA topoisomerase 3-alpha [Homo sapiens]	gi|52487034|ref|NM_004618.3|	4116	0	Homo sapiens topoisomerase (DNA) III alpha (TOP3A), mRNA	Q13472	1986	0	DNA topoisomerase 3-alpha	SPBC16G5.12c	501	4e-160	COG0550	pfam01131	Topoisom_bac	DNA topoisomerase. This subfamily of topoisomerase is divided on the basis that these enzymes preferentially relax negatively supercoiled DNA, from a 5' phospho- tyrosine linkage in the enzyme-DNA covalent intermediate and has high affinity for single stranded DNA.	GO:0019228|neuronal action potential;GO:0071805|potassium ion transmembrane transport;GO:0051260|protein homooligomerization;GO:0014059|regulation of dopamine secretion;GO:0019233|sensory perception of pain;	GO:0030424|axon;GO:0043679|axon terminus;GO:0030054|cell junction;GO:0030425|dendrite;GO:0005789|endoplasmic reticulum membrane;GO:0016021|integral component of membrane;GO:0005887|integral component of plasma membrane;GO:0044224|juxtaparanode region of axon;GO:0030027|lamellipodium;GO:0031258|lamellipodium membrane;GO:0032809|neuronal cell body membrane;GO:0043204|perikaryon;GO:0042734|presynapt…	GO:0005251|delayed rectifier potassium channel activity;GO:0005249|voltage-gated potassium channel activity;	K03165	TOP3; DNA topoisomerase III [EC:5.99.1.2]
ENSG00000197170	1141	1371	1362	1238.79	2766	2474	2676	2709.9	0.457137	-1.1293	1.39e-30	8.76e-29	down	yes	PSMD12	protein_coding	chr17:67337916-67366627:-	gi|558141756|ref|XP_006092495.1|	2535	0	PREDICTED: 26S proteasome non-ATPase regulatory subunit 12 isoform X1 [Myotis lucifugus]	gi|197101957|ref|NM_001132029.1|	3950	0	Pongo abelii proteasome (prosome, macropain) 26S subunit, non-ATPase, 12 (PSMD12), mRNA	O00232	613	0	26S proteasome non-ATPase regulatory subunit 12	SPAPB8E5.02c	382	8e-118	COG5071	pfam13900	GVQW	Putative binding domain. This short domain is often found nested inside other longer domains. The function is not known, but the domain carries a highly conserved GVQW motif. The members are rich in proline and cysteine. This may be a binding domain.	GO:0031145|anaphase-promoting complex-dependent proteasomal ubiquitin-dependent protein catabolic process;GO:0002479|antigen processing and presentation of exogenous peptide antigen via MHC class I, TAP-dependent;GO:0038095|Fc-epsilon receptor signaling pathway;GO:0000165|MAPK cascade;GO:0090090|negative regulation of canonical Wnt signaling pathway;GO:0051436|negative regulation of ubiquitin-pro…	GO:0005737|cytoplasm;GO:0005829|cytosol;GO:0070062|extracellular exosome;GO:0016020|membrane;GO:0031595|nuclear proteasome complex;GO:0005654|nucleoplasm;GO:0022624|proteasome accessory complex;GO:0000502|proteasome complex;GO:0005838|proteasome regulatory particle;GO:0008541|proteasome regulatory particle, lid subcomplex;	.	K03035	PSMD12, RPN5; 26S proteasome regulatory subunit N5
ENSG00000119922	808	647	654	674.589	1570	1425	1644	1588.99	0.424538	-1.23603	4.89e-26	2.21e-24	down	yes	IFIT2	protein_coding	chr10:89283694-89309276:+	gi|34192824|gb|AAH32839.2|	2393	0	Interferon-induced protein with tetratricopeptide repeats 2 [Homo sapiens]	gi|153082754|ref|NM_001547.4|	3489	0	Homo sapiens interferon-induced protein with tetratricopeptide repeats 2 (IFIT2), mRNA	P09913	907	0	Interferon-induced protein with tetratricopeptide repeats 2	.	.	.	.	pfam13414	TPR_11	TPR repeat.	GO:0008637|apoptotic mitochondrial changes;GO:0035457|cellular response to interferon-alpha;GO:0051607|defense response to virus;GO:0032091|negative regulation of protein binding;GO:0043065|positive regulation of apoptotic process;GO:0009615|response to virus;GO:0060337|type I interferon signaling pathway;	GO:0005737|cytoplasm;GO:0005829|cytosol;GO:0005783|endoplasmic reticulum;	GO:0044822|poly(A) RNA binding;GO:0003723|RNA binding;	.	.
ENSG00000167861	0	4	5	2.86926	17	13	18	16.4108	0.17484	-2.51589	0.00479348	0.0196231	down	yes	HID1	protein_coding	chr17:74950743-74973166:-	gi|29825823|ref|NP_085133.1|	4098	0	protein HID1 [Homo sapiens]	gi|188528669|ref|NM_030630.2|	3271	0	Homo sapiens HID1 domain containing (HID1), mRNA	Q8IV36	239	9e-66	Protein HID1	.	.	.	.	pfam12722	Hid1	High-temperature-induced dauer-formation protein. Hid1 (high-temperature-induced dauer-formation protein 1) represents proteins of approximately 800 residues long and is conserved from fungi to humans. It contains up to seven potential transmembrane domains separated by regions of low complexity. Functionally it might be involved in vesicle secretion or be an inter-cellular signalling protein or …	GO:0006886|intracellular protein transport;GO:0031001|response to brefeldin A;	GO:0005737|cytoplasm;GO:0005881|cytoplasmic microtubule;GO:0070062|extracellular exosome;GO:0090498|extrinsic component of Golgi membrane;GO:0005794|Golgi apparatus;GO:0005797|Golgi medial cisterna;GO:0000138|Golgi trans cisterna;	.	.	.
ENSG00000151876	39	32	35	33.8899	73	83	63	75.1651	0.450873	-1.14921	2.43e-05	0.000147505	down	yes	FBXO4	protein_coding	chr5:41925254-41941743:+	gi|635027994|ref|XP_007959675.1|	2036	0	PREDICTED: F-box only protein 4 isoform X1 [Chlorocebus sabaeus]	gi|208431760|ref|NM_033484.2|	1731	0	Homo sapiens F-box protein 4 (FBXO4), transcript variant 2, mRNA	Q9UKT5	308	6e-102	F-box only protein 4	.	.	.	.	pfam12937	F-box-like	F-box-like. This is an F-box-like family.	GO:0007568|aging;GO:0019725|cellular homeostasis;GO:0071479|cellular response to ionizing radiation;GO:0035726|common myeloid progenitor cell proliferation;GO:0048147|negative regulation of fibroblast proliferation;GO:1900181|negative regulation of protein localization to nucleus;GO:1902916|positive regulation of protein polyubiquitination;GO:0031398|positive regulation of protein ubiquitination;…	GO:0005737|cytoplasm;GO:0005829|cytosol;GO:0019005|SCF ubiquitin ligase complex;GO:0000151|ubiquitin ligase complex;	GO:0042803|protein homodimerization activity;GO:0061630|ubiquitin protein ligase activity;GO:0004842|ubiquitin-protein transferase activity;	K10291	FBXO4; F-box protein 4
ENSG00000160392	80	64	83	72.508	232	218	220	229.478	0.315969	-1.66214	5.16e-21	1.57e-19	down	yes	C19orf47	protein_coding	chr19:40319536-40348527:-	gi|530415714|ref|XP_005258577.1|	1699	0	PREDICTED: uncharacterized protein C19orf47 isoform X2 [Homo sapiens]	gi|60219671|emb|CR936760.1|	3559	0	Homo sapiens mRNA; cDNA DKFZp686P05129 (from clone DKFZp686P05129)	Q8N9M1	115	7e-29	Uncharacterized protein C19orf47	.	.	.	.	pfam13900	GVQW	Putative binding domain. This short domain is often found nested inside other longer domains. The function is not known, but the domain carries a highly conserved GVQW motif. The members are rich in proline and cysteine. This may be a binding domain.	.	GO:0005654|nucleoplasm;	.	.	.
ENSG00000185201	203	169	180	176.507	411	375	350	388.741	0.454047	-1.13909	3.39e-17	7.49e-16	down	yes	IFITM2	protein_coding	chr11:307631-315272:+	gi|151101191|ref|NP_006426.2|	648	3e-83	interferon-induced transmembrane protein 2 [Homo sapiens]	gi|311373|emb|X57351.1|	853	0	Human 1-8D gene from interferon-inducible gene family	P13164	149	3e-45	Interferon-induced transmembrane protein 1	.	.	.	.	pfam04505	Dispanin	Interferon-induced transmembrane protein. This family includes the human leukocyte antigen CD225, which is an interferon inducible transmembrane protein, and is associated with interferon induced cell growth suppression.	GO:0051607|defense response to virus;GO:0006955|immune response;GO:0046597|negative regulation of viral entry into host cell;GO:0045071|negative regulation of viral genome replication;GO:0035455|response to interferon-alpha;GO:0035456|response to interferon-beta;GO:0034341|response to interferon-gamma;GO:0009615|response to virus;GO:0060337|type I interferon signaling pathway;	GO:0016021|integral component of membrane;GO:0005886|plasma membrane;	.	K06566	IFITM; interferon induced transmembrane protein
ENSG00000183207	1355	1567	1651	1461.85	3141	2834	3058	3092.7	0.472677	-1.08107	1.92e-30	1.19e-28	down	yes	RUVBL2	protein_coding	chr19:48993448-49015995:+	gi|594629505|ref|XP_007168328.1|	2441	0	PREDICTED: ruvB-like 2 [Balaenoptera acutorostrata scammoni]	gi|426389505|ref|XM_004061114.1|	1811	0	PREDICTED: Gorilla gorilla gorilla RuvB-like 2 (E. coli) (RUVBL2), mRNA	P83571	78.6	2e-17	RuvB-like 2	SPBC83.08	642	0	COG1224	pfam06068	TIP49	TIP49 C-terminus. This family consists of the C-terminal region of several eukaryotic and archaeal RuvB-like 1 (Pontin or TIP49a) and RuvB-like 2 (Reptin or TIP49b) proteins. The N-terminal domain contains the pfam00004 domain. In zebrafish, the liebeskummer (lik) mutation, causes development of hyperplastic embryonic hearts. lik encodes Reptin, a component of a DNA-stimulated ATPase complex. Bet…	GO:0006457|protein folding;GO:0006950|response to stress;	GO:0042470|melanosome;	GO:0005524|ATP binding;	K11338	RUVBL2, RVB2, INO80J; RuvB-like protein 2 [EC:3.6.4.12]
ENSG00000124193	2961	2829	2951	2794.93	6312	4943	5371	5678.54	0.492191	-1.02271	1.04e-32	7.3e-31	down	yes	SRSF6	protein_coding	chr20:43457928-43464247:+	gi|62087532|dbj|BAD92213.1|	979	3e-118	arginine/serine-rich splicing factor 6 variant [Homo sapiens]	gi|209413741|ref|NM_006275.5|	3683	0	Homo sapiens serine/arginine-rich splicing factor 6 (SRSF6), transcript variant 1, mRNA	G3V6S8	184	5e-51	Serine/arginine-rich splicing factor 6	SPAC16.02c	90.5	8e-19	COG0724	pfam00076	RRM_1	RNA recognition motif. (a.k.a. RRM, RBD, or RNP domain). The RRM motif is probably diagnostic of an RNA binding protein. RRMs are found in a variety of RNA binding proteins, including various hnRNP proteins, proteins implicated in regulation of alternative splicing, and protein components of snRNPs. The motif also appears in a few single stranded DNA binding proteins. The RRM structure consists o…	GO:0000380|alternative mRNA splicing, via spliceosome;GO:0006376|mRNA splice site selection;GO:0010629|negative regulation of gene expression;GO:0045617|negative regulation of keratinocyte differentiation;GO:0048025|negative regulation of mRNA splicing, via spliceosome;GO:2000675|negative regulation of type B pancreatic cell apoptotic process;GO:0060501|positive regulation of epithelial cell prol…	GO:0016607|nuclear speck;GO:0005634|nucleus;	GO:0000166|nucleotide binding;GO:0044822|poly(A) RNA binding;GO:0036002|pre-mRNA binding;GO:0003723|RNA binding;	K12893	SFRS4_5_6; splicing factor, arginine/serine-rich 4/5/6
ENSG00000110427	14	10	12	11.5059	43	34	41	40.3331	0.285272	-1.80959	6.51e-06	4.27e-05	down	yes	KIAA1549L	protein_coding	chr11:33542072-33674102:+	gi|675794946|ref|XP_003830439.2|	9085	0	PREDICTED: UPF0606 protein KIAA1549L homolog isoform X3 [Pan paniscus]	gi|302129636|ref|NM_012194.2|	11622	0	Homo sapiens KIAA1549-like (KIAA1549L), mRNA	Q6ZVL6	3461	0	UPF0606 protein KIAA1549L	.	.	.	.	pfam12877	DUF3827	Domain of unknown function (DUF3827). This family contains the human KIAA1549 protein which has been found to be fused fused to BRAF gene in many cases of pilocytic astrocytomas. The fusion is due mainly to a tandem duplication of 2 Mb at 7q34. Although nothing is known about the function of KIAA1549 protein, the BRAF protein is a well characterized oncoprotein. It is a serine/threonine protein k…	.	GO:0016021|integral component of membrane;	.	.	.
ENSG00000170430	0	0	0	0	35	27	34	32.8077	#NAME?	#NAME?	1.47e-16	3.1e-15	down	yes	MGMT	protein_coding	chr10:129467184-129768007:+	gi|197304670|ref|NP_002403.2|	963	6e-124	methylated-DNA--protein-cysteine methyltransferase [Homo sapiens]	gi|426366573|ref|XM_004050280.1|	1568	0	PREDICTED: Gorilla gorilla gorilla O-6-methylguanine-DNA methyltransferase (MGMT), mRNA	P16455	314	6e-102	Methylated-DNA--protein-cysteine methyltransferase	BH1021	91.7	4e-20	COG0350	pfam01035	DNA_binding_1	6-O-methylguanine DNA methyltransferase, DNA binding domain. This domain is a 3 helical bundle.	GO:0071479|cellular response to ionizing radiation;GO:0071407|cellular response to organic cyclic compound;GO:0034599|cellular response to oxidative stress;GO:0006307|DNA dealkylation involved in DNA repair;GO:0006266|DNA ligation;GO:0060644|mammary gland epithelial cell differentiation;GO:0043066|negative regulation of apoptotic process;GO:2000781|positive regulation of double-strand break repai…	GO:0016020|membrane;GO:0005654|nucleoplasm;GO:0005634|nucleus;	GO:0005509|calcium ion binding;GO:0003684|damaged DNA binding;GO:0003677|DNA binding;GO:0009008|DNA-methyltransferase activity;GO:0003908|methylated-DNA-[protein]-cysteine S-methyltransferase activity;GO:0008168|methyltransferase activity;	.	.
ENSG00000227706	0	2	1	0.963095	49	69	51	58.2049	0.0165466	-5.91732	9.34e-25	3.84e-23	down	yes	AL713998.1	lincRNA	chr6:67887646-67889339:-	gi|634891984|ref|XP_007954739.1|	287	7e-28	PREDICTED: olfactory receptor 2J3-like [Orycteropus afer afer]	gi|551859495|tpe|HG499336.1|	1605	0	TPA: Homo sapiens long non-coding RNA OTTHUMT00000467726.1 (RP11-301G19.1 gene), lincRNA	Q68D85	60.5	2e-08	Natural cytotoxicity triggering receptor 3 ligand 1	.	.	.	.	pfam02093	Gag_p30	Gag P30 core shell protein. According to Swiss-Prot annotation this protein is the viral core shell protein. P30 is essential for viral assembly.	GO:0050776|regulation of immune response;	GO:0016021|integral component of membrane;GO:0005886|plasma membrane;GO:0019028|viral capsid;	GO:0005198|structural molecule activity;	K16349	NCR3LG1, B7H6; natural cytotoxicity triggering receptor 3 ligand 1
ENSG00000259408	2	2	0	1.29015	13	10	8	10.5672	0.12209	-3.03398	0.00140983	0.00642849	down	yes	AC010809.2	antisense	chr15:33851785-33856809:-	gi|373838702|ref|NP_001243297.1|	173	1e-12	uncharacterized protein LOC100144595 [Homo sapiens]	gi|17488683|gb|AC010809.10|	499	0	Homo sapiens, clone RP11-3D4, complete sequence	Q5H9K5	57.4	9e-08	Zinc finger matrin-type protein 1	.	.	.	.	pfam13900	GVQW	Putative binding domain. This short domain is often found nested inside other longer domains. The function is not known, but the domain carries a highly conserved GVQW motif. The members are rich in proline and cysteine. This may be a binding domain.	GO:0072332|intrinsic apoptotic signaling pathway by p53 class mediator;	GO:0005634|nucleus;	GO:0003677|DNA binding;GO:0002039|p53 binding;GO:0003723|RNA binding;GO:0008270|zinc ion binding;	.	.
ENSG00000149474	33	62	61	49.8701	97	91	116	104.239	0.478421	-1.06365	0.000303728	0.0015562	down	yes	KAT14	protein_coding	chr20:18138118-18188387:+	gi|821011892|ref|XP_004092955.2|	3636	0	PREDICTED: LOW QUALITY PROTEIN: cysteine-rich protein 2-binding protein [Nomascus leucogenys]	gi|258679432|ref|NM_020536.4|	3615	0	Homo sapiens CSRP2 binding protein (CSRP2BP), transcript variant 1, mRNA	Q6UWS5	95.9	7e-25	Protein PET117 homolog, mitochondrial	.	.	.	.	pfam00583	Acetyltransf_1	Acetyltransferase (GNAT) family. This family contains proteins with N-acetyltransferase functions such as Elp3-related proteins.	GO:0000086|G2/M transition of mitotic cell cycle;GO:0043966|histone H3 acetylation;	GO:0005671|Ada2/Gcn5/Ada3 transcription activator complex;GO:0005737|cytoplasm;GO:0005634|nucleus;	GO:0004402|histone acetyltransferase activity;GO:0030274|LIM domain binding;	K18188	PET117; protein PET117
ENSG00000164684	8	19	25	16.5876	42	41	41	42.4963	0.39033	-1.35723	0.00421952	0.0174939	down	yes	ZNF704	protein_coding	chr8:80628451-80874781:-	gi|795661390|ref|XP_011742711.1|	2199	0	PREDICTED: zinc finger protein 704 isoform X1 [Macaca nemestrina]	gi|300796181|ref|NM_001033723.2|	14386	0	Homo sapiens zinc finger protein 704 (ZNF704), mRNA	Q6ZNC4	275	7e-89	Zinc finger protein 704	.	.	.	.	pfam13900	GVQW	Putative binding domain. This short domain is often found nested inside other longer domains. The function is not known, but the domain carries a highly conserved GVQW motif. The members are rich in proline and cysteine. This may be a binding domain.	GO:0006357|regulation of transcription from RNA polymerase II promoter;	GO:0005634|nucleus;	GO:0001158|enhancer sequence-specific DNA binding;GO:0046872|metal ion binding;	.	.
ENSG00000164687	1	0	0	0.320708	50	67	35	52.2597	0.00613682	-7.34829	2.54e-23	9.53e-22	down	yes	FABP5	protein_coding	chr8:81280363-81284777:+	gi|795574600|ref|XP_011910842.1|	782	4e-102	PREDICTED: fatty acid-binding protein, epidermal [Cercocebus atys]	gi|323462197|ref|NM_001444.2|	731	0	Homo sapiens fatty acid binding protein 5 (psoriasis-associated) (FABP5), mRNA	Q01469	227	1e-72	Fatty acid-binding protein, epidermal	.	.	.	.	pfam00061	Lipocalin	Lipocalin / cytosolic fatty-acid binding protein family. Lipocalins are transporters for small hydrophobic molecules, such as lipids, steroid hormones, bilins, and retinoids. The family also encompasses the enzyme prostaglandin D synthase (EC:5.3.99.2). Alignment subsumes both the lipocalin and fatty acid binding protein signatures from PROSITE. This is supported on structural and functional grou…	GO:0008544|epidermis development;GO:0006006|glucose metabolic process;GO:0015758|glucose transport;GO:0006629|lipid metabolic process;GO:0006656|phosphatidylcholine biosynthetic process;GO:0009611|response to wounding;GO:0019433|triglyceride catabolic process;	GO:0005737|cytoplasm;GO:0005829|cytosol;GO:0070062|extracellular exosome;GO:0005654|nucleoplasm;	GO:0005504|fatty acid binding;GO:0008289|lipid binding;GO:0005215|transporter activity;	K08754	FABP5; fatty acid-binding protein 5, epidermal
ENSG00000203724	11	13	25	15.6035	48	35	32	39.189	0.398161	-1.32858	0.00357154	0.0150337	down	yes	C1orf53	protein_coding	chr1:197902647-197907367:+	gi|66912196|ref|NP_001019765.1|	758	4e-100	uncharacterized protein C1orf53 [Homo sapiens]	gi|255708455|ref|NM_001024594.2|	588	0	Homo sapiens chromosome 1 open reading frame 53 (C1orf53), mRNA	Q5VUE5	296	1e-101	Uncharacterized protein C1orf53	.	.	.	.	pfam10099	RskA	Anti-sigma-K factor rskA. This domain, formerly known as DUF2337, is the anti-sigma-K factor, RskA. In Mycobacterium tuberculosis the protein positively regulates expression of the antigenic proteins MPB70 and MPB83.	GO:0019882|antigen processing and presentation;GO:0042267|natural killer cell mediated cytotoxicity;	GO:0031225|anchored component of membrane;GO:0005783|endoplasmic reticulum;GO:0005576|extracellular region;GO:0016021|integral component of membrane;GO:0005886|plasma membrane;	GO:0003823|antigen binding;GO:0046703|natural killer cell lectin-like receptor binding;	.	.
ENSG00000203727	0	0	0	0	4	7	5	5.52831	#NAME?	#NAME?	0.00293623	0.0126129	down	yes	SAMD5	protein_coding	chr6:147508927-147737547:+	gi|71834346|ref|NP_001025231.1|	757	2e-88	sterile alpha motif domain-containing protein 5 [Homo sapiens]	gi|296010909|ref|NM_001030060.2|	6089	0	Homo sapiens sterile alpha motif domain containing 5 (SAMD5), mRNA	Q5TGI4	296	9e-90	Sterile alpha motif domain-containing protein 5	.	.	.	.	pfam13900	GVQW	Putative binding domain. This short domain is often found nested inside other longer domains. The function is not known, but the domain carries a highly conserved GVQW motif. The members are rich in proline and cysteine. This may be a binding domain.	GO:0019882|antigen processing and presentation;GO:0042267|natural killer cell mediated cytotoxicity;	GO:0031225|anchored component of membrane;GO:0005783|endoplasmic reticulum;GO:0005576|extracellular region;GO:0016021|integral component of membrane;GO:0005886|plasma membrane;	GO:0003823|antigen binding;GO:0046703|natural killer cell lectin-like receptor binding;	.	.
ENSG00000160214	258	380	354	317.285	805	717	757	780.021	0.406765	-1.29773	9.51e-18	2.22e-16	down	yes	RRP1	protein_coding	chr21:43789513-43805293:+	gi|4503247|ref|NP_003674.1|	1880	0	ribosomal RNA processing protein 1 homolog A [Homo sapiens]	gi|6808462|emb|AL137757.1|	2994	0	Homo sapiens mRNA; cDNA DKFZp434C085 (from clone DKFZp434C085); partial cds	P56182	244	6e-77	Ribosomal RNA processing protein 1 homolog A	.	.	.	.	pfam05997	Nop52	Nucleolar protein,Nop52. Nop52 believed to be involved in the generation of 28S rRNA.	GO:0010468|regulation of gene expression;	GO:0005634|nucleus;	GO:0051213|dioxygenase activity;GO:0071558|histone demethylase activity (H3-K27 specific);GO:0046872|metal ion binding;	K11447	UTX, UTY; histone demethylase [EC:1.14.11.-]
ENSG00000228952	1	1	4	1.90251	10	7	11	9.56643	0.198873	-2.33008	0.011199	0.0421794	down	yes	LINC02041	lincRNA	chr3:187448845-187449450:+	.	.	.	.	gi|551851851|tpe|HG496475.1|	246	5e-125	TPA: Homo sapiens long non-coding RNA OTTHUMT00000344261.1 (RP11-567G11.1 gene), lincRNA	.	.	.	.	.	.	.	.	pfam03798	TRAM_LAG1_CLN8	TLC domain.	.	.	.	.	.
ENSG00000132932	6	10	12	8.94023	74	37	55	56.3562	0.158638	-2.65619	8.16e-12	1.07e-10	down	yes	ATP8A2	protein_coding	chr13:25372071-26025851:+	gi|117168245|ref|NP_057613.4|	6089	0	phospholipid-transporting ATPase IB [Homo sapiens]	gi|530402426|ref|XM_005266419.1|	9358	0	PREDICTED: Homo sapiens ATPase, aminophospholipid transporter, class I, type 8A, member 2 (ATP8A2), transcript variant X2, mRNA	Q9NTI2	2247	0	Phospholipid-transporting ATPase IB	.	.	.	.	pfam13246	Hydrolase_like2	Putative hydrolase of sodium-potassium ATPase alpha subunit. This is a putative hydrolase of the sodium-potassium ATPase alpha subunit.	GO:0007568|aging;GO:0007409|axonogenesis;GO:0050908|detection of light stimulus involved in visual perception;GO:0042755|eating behavior;GO:0048194|Golgi vesicle budding;GO:0042472|inner ear morphogenesis;GO:0003011|involuntary skeletal muscle contraction;GO:0008285|negative regulation of cell proliferation;GO:0060052|neurofilament cytoskeleton organization;GO:0050884|neuromuscular process contro…	GO:0005768|endosome;GO:0005794|Golgi apparatus;GO:0000139|Golgi membrane;GO:0016021|integral component of membrane;GO:0001750|photoreceptor outer segment;GO:0005886|plasma membrane;GO:0005802|trans-Golgi network;	GO:0005524|ATP binding;GO:0000287|magnesium ion binding;GO:0004012|phospholipid-translocating ATPase activity;	K14802	DRS2, ATP8A; phospholipid-transporting ATPase [EC:3.6.3.1]
ENSG00000178773	142	140	153	139.049	382	332	322	354.283	0.39248	-1.34931	4.18e-21	1.29e-19	down	yes	CPNE7	protein_coding	chr16:89575768-89597246:+	gi|7656993|ref|NP_055242.1|	3239	0	copine-7 isoform b [Homo sapiens]	gi|214830496|ref|NM_014427.4|	2657	0	Homo sapiens copine VII (CPNE7), transcript variant 2, mRNA	Q0VE82	998	0	Copine-7	.	.	.	.	pfam07002	Copine	Copine. This family represents a conserved region approximately 180 residues long within eukaryotic copines. Copines are Ca(2+)-dependent phospholipid-binding proteins that are thought to be involved in membrane-trafficking, and may also be involved in cell division and growth.	GO:0071277|cellular response to calcium ion;GO:0046474|glycerophospholipid biosynthetic process;GO:0006629|lipid metabolic process;	GO:0005737|cytoplasm;GO:0070062|extracellular exosome;GO:0005634|nucleus;GO:0005886|plasma membrane;	GO:0005215|transporter activity;	.	.
ENSG00000115414	3920	3074	3141	3241.68	8253	7567	8153	8210.03	0.394844	-1.34064	2.28e-37	2.19e-35	down	yes	FN1	protein_coding	chr2:215360440-215436172:-	gi|47132557|ref|NP_997647.1|	12236	0	fibronectin isoform 1 preproprotein [Homo sapiens]	gi|47132556|ref|NM_212482.1|	8795	0	Homo sapiens fibronectin 1 (FN1), transcript variant 1, mRNA	P02751	186	3e-52	Fibronectin	.	.	.	.	pfam00041	fn3	Fibronectin type III domain.	GO:0006953|acute-phase response;GO:0001525|angiogenesis;GO:0007155|cell adhesion;GO:0008360|regulation of cell shape;	GO:0005576|extracellular region;GO:0005578|proteinaceous extracellular matrix;	GO:0008201|heparin binding;	K05717	FN1; fibronectin 1
ENSG00000169126	1	0	1	0.635067	26	19	32	26.3386	0.0241116	-5.37413	2.25e-11	2.85e-10	down	yes	ARMC4	protein_coding	chr10:27812164-27999048:-	gi|31657114|ref|NP_060546.2|	5223	0	armadillo repeat-containing protein 4 isoform 1 [Homo sapiens]	gi|585866347|ref|NM_018076.3|	3572	0	Homo sapiens armadillo repeat containing 4 (ARMC4), transcript variant 3, mRNA	Q5T2S8	2017	0	Armadillo repeat-containing protein 4	.	.	.	.	pfam13646	HEAT_2	HEAT repeats. This family includes multiple HEAT repeats.	GO:0003341|cilium movement;GO:0007368|determination of left/right symmetry;GO:0007507|heart development;GO:0036158|outer dynein arm assembly;GO:0003356|regulation of cilium beat frequency;GO:0021591|ventricular system development;	GO:0005930|axoneme;GO:0097546|ciliary base;GO:0005737|cytoplasm;GO:0005654|nucleoplasm;GO:0005634|nucleus;	.	.	.
ENSG00000226088	5	10	18	10.5057	34	21	28	28.2641	0.371697	-1.4278	0.0134485	0.0496113	down	yes	AL158839.1	antisense	chr1:70359562-70360437:-	.	.	.	.	gi|551896607|tpe|HG492159.1|	575	0	TPA: Homo sapiens long non-coding RNA OTTHUMT00000025907.1 (RP11-180O5.2 gene), antisense	.	.	.	.	.	.	.	.	pfam05789	Baculo_VP1054	Baculovirus VP1054 protein. This family consists of several VP1054 proteins from the Baculoviruses. VP1054 is a virus structural protein required for nucleocapsid assembly.	.	.	.	.	.
ENSG00000074181	3	5	1	2.89832	15	19	10	15.1131	0.191776	-2.38251	0.000917633	0.0043296	down	yes	NOTCH3	protein_coding	chr19:15159038-15200981:-	gi|134244285|ref|NP_000426.2|	10567	0	neurogenic locus notch homolog protein 3 precursor [Homo sapiens]	gi|134244284|ref|NM_000435.2|	8071	0	Homo sapiens notch 3 (NOTCH3), mRNA	Q9R172	235	2e-69	Neurogenic locus notch homolog protein 3	TVN1399	67	8e-11	COG0666	pfam13900	GVQW	Putative binding domain. This short domain is often found nested inside other longer domains. The function is not known, but the domain carries a highly conserved GVQW motif. The members are rich in proline and cysteine. This may be a binding domain.	GO:0048844|artery morphogenesis;GO:0030900|forebrain development;GO:0072104|glomerular capillary formation;GO:0045665|negative regulation of neuron differentiation;GO:0000122|negative regulation of transcription from RNA polymerase II promoter;GO:0048663|neuron fate commitment;GO:0007220|Notch receptor processing;GO:0007219|Notch signaling pathway;GO:0048661|positive regulation of smooth muscle c…	GO:0015629|actin cytoskeleton;GO:0005913|cell-cell adherens junction;GO:0005737|cytoplasm;GO:0005829|cytosol;GO:0005789|endoplasmic reticulum membrane;GO:0005576|extracellular region;GO:0000139|Golgi membrane;GO:0016021|integral component of membrane;GO:0005654|nucleoplasm;GO:0005886|plasma membrane;GO:0043235|receptor complex;	GO:0098641|cadherin binding involved in cell-cell adhesion;GO:0005509|calcium ion binding;GO:0004872|receptor activity;	K02599	NOTCH; Notch
ENSG00000130600	957	612	748	740.571	6167	4815	5657	5685.21	0.130263	-2.9405	2.87e-56	7.15e-54	down	yes	H19	processed_transcript	chr11:1995163-2001470:-	gi|686735234|ref|XP_009244297.1|	1221	1e-157	PREDICTED: spidroin-2 [Pongo abelii]	gi|25455647|gb|BC040073.1|	2251	0	Homo sapiens H19, imprinted maternally expressed transcript (non-protein coding), mRNA (cDNA clone IMAGE:4993796), with apparent retained intron	.	.	.	.	.	.	.	.	pfam07223	DUF1421	Protein of unknown function (DUF1421). This family represents a conserved region approximately 350 residues long within a number of plant proteins of unknown function.	.	.	.	.	.
ENSG00000031081	26	23	19	21.7717	128	101	121	119.623	0.182002	-2.45797	2.9e-21	9.07e-20	down	yes	ARHGAP31	protein_coding	chr3:119294373-119420714:+	gi|6382020|dbj|BAA86518.1|	6944	0	KIAA1204 protein [Homo sapiens]	gi|426341685|ref|XM_004036109.1|	8999	0	PREDICTED: Gorilla gorilla gorilla Rho GTPase activating protein 31 (ARHGAP31), mRNA	Q2M1Z3	2680	0	Rho GTPase-activating protein 31	.	.	.	.	pfam00620	RhoGAP	RhoGAP domain. GTPase activator proteins towards Rho/Rac/Cdc42-like small GTPases.	GO:0051056|regulation of small GTPase mediated signal transduction;GO:0007264|small GTPase mediated signal transduction;	GO:0005829|cytosol;GO:0005925|focal adhesion;GO:0030027|lamellipodium;	GO:0005096|GTPase activator activity;	.	.
ENSG00000129194	229	260	315	256.801	1067	961	955	1020.86	0.251552	-1.99107	2.91e-45	4.38e-43	down	yes	SOX15	protein_coding	chr17:7588178-7590170:-	gi|5902106|ref|NP_008873.1|	1054	4e-141	protein SOX-15 [Homo sapiens]	gi|5902105|ref|NM_006942.1|	1394	0	Homo sapiens SRY (sex determining region Y)-box 15 (SOX15), mRNA	O60248	300	6e-99	Protein SOX-15	.	.	.	.	pfam00505	HMG_box	HMG (high mobility group) box.	GO:0030154|cell differentiation;GO:0006325|chromatin organization;GO:0008584|male gonad development;GO:0048627|myoblast development;GO:0045843|negative regulation of striated muscle tissue development;GO:0000122|negative regulation of transcription from RNA polymerase II promoter;GO:0070318|positive regulation of G0 to G1 transition;GO:2000288|positive regulation of myoblast proliferation;GO:0014…	GO:0005737|cytoplasm;GO:0044798|nuclear transcription factor complex;GO:0005634|nucleus;	GO:0003682|chromatin binding;GO:0003677|DNA binding;GO:0000981|RNA polymerase II transcription factor activity, sequence-specific DNA binding;GO:0003700|transcription factor activity, sequence-specific DNA binding;	K09271	SOXX; transcription factor SOX, other
ENSG00000162777	83	96	86	84.793	218	201	197	210.884	0.402083	-1.31443	5.61e-14	9.27e-13	down	yes	DENND2D	protein_coding	chr1:111187174-111204535:-	gi|586996331|ref|XP_003990503.2|	2138	0	PREDICTED: DENN domain-containing protein 2D isoform X2 [Felis catus]	gi|19584520|emb|AL713773.1|	3189	0	Homo sapiens mRNA; cDNA DKFZp667I053 (from clone DKFZp667I053)	Q9H6A0	215	3e-65	DENN domain-containing protein 2D	.	.	.	.	pfam02141	DENN	DENN (AEX-3) domain. DENN (after differentially expressed in neoplastic vs normal cells) is a domain which occurs in several proteins involved in Rab- mediated processes or regulation of MAPK signalling pathways.	.	GO:0005737|cytoplasm;	GO:0017112|Rab guanyl-nucleotide exchange factor activity;	.	.
ENSG00000115758	1721	2389	2753	2192.28	6183	5448	5600	5895.66	0.371847	-1.42722	4.82e-34	3.78e-32	down	yes	ODC1	protein_coding	chr2:10439968-10448504:-	gi|152149219|pdb|2OO0|A	2500	0	Chain A, A Structural Insight Into The Inhibition Of Human And Leishmania Donovani Ornithine Decarboxylases By 3-Aminooxy-1-Aminopropane	gi|426334712|ref|XM_004028836.1|	2486	0	PREDICTED: Gorilla gorilla gorilla ornithine decarboxylase 1, transcript variant 1 (ODC1), mRNA	P11926	73.9	6e-58	Ornithine decarboxylase	SPAC144.04c	381	1e-121	COG0019	pfam02784	Orn_Arg_deC_N	Pyridoxal-dependent decarboxylase, pyridoxal binding domain. These pyridoxal-dependent decarboxylases acting on ornithine, lysine, arginine and related substrates This domain has a TIM barrel fold.	GO:0001822|kidney development;GO:0006595|polyamine metabolic process;GO:0008284|positive regulation of cell proliferation;GO:0033387|putrescine biosynthetic process from ornithine;GO:0006521|regulation of cellular amino acid metabolic process;GO:0042176|regulation of protein catabolic process;GO:0009615|response to virus;	GO:0005737|cytoplasm;GO:0005829|cytosol;GO:0048471|perinuclear region of cytoplasm;	GO:0004586|ornithine decarboxylase activity;GO:0042803|protein homodimerization activity;	K01581	E4.1.1.17, ODC1, speC, speF; ornithine decarboxylase [EC:4.1.1.17]
ENSG00000173436	12	8	22	13.3593	39	44	21	35.6367	0.374875	-1.41552	0.00812057	0.0316015	down	yes	MINOS1	protein_coding	chr1:19596977-19629821:+	gi|323276670|ref|NP_001191012.1|	742	3e-97	MICOS complex subunit MIC10 isoform c [Homo sapiens]	gi|323276664|ref|NM_001032363.3|	3712	0	Homo sapiens mitochondrial inner membrane organizing system 1 (MINOS1), transcript variant 1, mRNA	Q5TGZ0	46.6	6e-35	MICOS complex subunit MIC10	.	.	.	.	pfam04418	DUF543	Domain of unknown function (DUF543). This family of short eukaryotic proteins has no known function. Most of the members of this family are only 80 amino acid residues long. However the Arabidopsis homologue is over 300 residues long. The presumed domain contains a conserved amino terminal cysteine and a conserved motif GXGXGXG in the carboxy terminal half that may be functionally important.	.	GO:0016021|integral component of membrane;GO:0005743|mitochondrial inner membrane;GO:0005739|mitochondrion;	.	K17784	MINOS1, MOS1; mitochondrial inner membrane organizing system protein 1
ENSG00000134256	4	4	0	2.58031	25	8	17	16.8899	0.152772	-2.71055	0.00160945	0.00726539	down	yes	CD101	protein_coding	chr1:117001750-117036476:+	gi|119577068|gb|EAW56664.1|	5409	0	immunoglobulin superfamily, member 2, isoform CRA_a [Homo sapiens]	gi|443609471|ref|NM_001256109.2|	3324	0	Homo sapiens CD101 molecule (CD101), transcript variant 3, mRNA	Q93033	2073	0	Immunoglobulin superfamily member 2	.	.	.	.	pfam07686	V-set	Immunoglobulin V-set domain. This domain is found in antibodies as well as neural protein P0 and CTL4 amongst others.	GO:0007166|cell surface receptor signaling pathway;GO:0002763|positive regulation of myeloid leukocyte differentiation;	GO:0070062|extracellular exosome;GO:0016021|integral component of membrane;GO:0005886|plasma membrane;	GO:0016812|hydrolase activity, acting on carbon-nitrogen (but not peptide) bonds, in cyclic amides;	K06522	IGSF2_3; immunoglobulin superfamily, member 2/3
ENSG00000181222	2235	2320	2293	2190.14	4780	4311	4354	4601.73	0.475939	-1.07115	1.46e-41	1.74e-39	down	yes	POLR2A	protein_coding	chr17:7484366-7514616:+	gi|641723784|ref|XP_008151746.1|	8306	0	PREDICTED: DNA-directed RNA polymerase II subunit RPB1 [Eptesicus fuscus]	gi|306482654|ref|NM_000937.4|	6728	0	Homo sapiens polymerase (RNA) II (DNA directed) polypeptide A, 220kDa (POLR2A), mRNA	P08775	253	3e-75	DNA-directed RNA polymerase II subunit RPB1	SPBC28F2.12	1678	0	COG0086	pfam04997	RNA_pol_Rpb1_1	RNA polymerase Rpb1, domain 1. RNA polymerases catalyse the DNA dependent polymerization of RNA. Prokaryotes contain a single RNA polymerase compared to three in eukaryotes (not including mitochondrial. and chloroplast polymerases). This domain, domain 1, represents the clamp domain, which a mobile domain involved in positioning the DNA, maintenance of the transcription bubble and positioning of …	GO:0071453|cellular response to oxygen levels;GO:0006353|DNA-templated transcription, termination;GO:0034587|piRNA metabolic process;GO:0033120|positive regulation of RNA splicing;GO:0014070|response to organic cyclic compound;GO:0006366|transcription from RNA polymerase II promoter;	GO:0005665|DNA-directed RNA polymerase II, core complex;GO:0005719|nuclear euchromatin;GO:0005654|nucleoplasm;GO:0005634|nucleus;	GO:0001047|core promoter binding;GO:0003677|DNA binding;GO:0003899|DNA-directed RNA polymerase activity;GO:0046872|metal ion binding;GO:0044822|poly(A) RNA binding;GO:0031625|ubiquitin protein ligase binding;	K03006	RPB1, POLR2A; DNA-directed RNA polymerase II subunit RPB1 [EC:2.7.7.6]
ENSG00000134259	8	8	10	8.30419	27	32	30	30.5911	0.271458	-1.8812	5.82e-05	0.00033309	down	yes	NGF	protein_coding	chr1:115285918-115338236:-	gi|297279654|ref|XP_001100522.2|	1474	0	PREDICTED: beta-nerve growth factor-like [Macaca mulatta]	gi|70995318|ref|NM_002506.2|	1047	0	Homo sapiens nerve growth factor (beta polypeptide) (NGF), mRNA	P01138	461	2e-162	Beta-nerve growth factor	.	.	.	.	pfam00243	NGF	Nerve growth factor family.	GO:0006919|activation of cysteine-type endopeptidase activity involved in apoptotic process;GO:0000186|activation of MAPKK activity;GO:0007267|cell-cell signaling;GO:0008625|extrinsic apoptotic signaling pathway via death domain receptors;GO:0007018|microtubule-based movement;GO:0043066|negative regulation of apoptotic process;GO:0043154|negative regulation of cysteine-type endopeptidase activity…	GO:0016023|cytoplasmic membrane-bounded vesicle;GO:0005768|endosome;GO:0005576|extracellular region;GO:0005796|Golgi lumen;	GO:0008083|growth factor activity;GO:0008191|metalloendopeptidase inhibitor activity;GO:0005163|nerve growth factor receptor binding;	K02582	NGFB; nerve growth factor, beta
ENSG00000138587	17	40	32	28.4862	137	156	153	153.227	0.185909	-2.42733	1.25e-12	1.78e-11	down	yes	MNS1	protein_coding	chr15:56421544-56465137:-	gi|23271208|gb|AAH34991.1|	1754	0	Meiosis-specific nuclear structural 1 [Homo sapiens]	gi|209915559|ref|NM_018365.2|	2020	0	Homo sapiens meiosis-specific nuclear structural 1 (MNS1), mRNA	Q8NEH6	679	0	Meiosis-specific nuclear structural protein 1	.	.	.	.	pfam13868	Trichoplein	tumor suppressor, Mitostatin. Trichoplein or mitostatin, was first defined as a meiosis-specific nuclear structural protein. It has since been linked with mitochondrial movement. It is associated with the mitochondrial outer membrane, and over-expression leads to reduction in mitochondrial motility whereas lack of it enhances mitochondrial movement. The activity appears to be mediated through bin…	GO:0044782|cilium organization;GO:0070986|left/right axis specification;GO:0051321|meiotic cell cycle;GO:0045724|positive regulation of cilium assembly;GO:0007283|spermatogenesis;	GO:0005930|axoneme;GO:0005882|intermediate filament;GO:0031514|motile cilium;GO:0005635|nuclear envelope;GO:0036126|sperm flagellum;	GO:0042802|identical protein binding;	.	.
ENSG00000175746	0	0	0	0	7	9	13	9.99585	#NAME?	#NAME?	1.89e-05	0.000116436	down	yes	C15orf54	lincRNA	chr15:39250684-39254845:+	gi|119612784|gb|EAW92378.1|	975	2e-121	FLJ39531 protein, partial [Homo sapiens]	gi|34366865|emb|BX647708.1|	3057	0	Homo sapiens mRNA; cDNA DKFZp686B03201 (from clone DKFZp686B03201)	Q8N8G6	349	1e-119	Putative uncharacterized protein C15orf54	.	.	.	.	pfam10325	7TM_GPCR_Srz	Serpentine type 7TM GPCR chemoreceptor Srz. Chemoreception is mediated in Caenorhabditis elegans by members of the seven-transmembrane G-protein-coupled receptor class (7TM GPCRs) of proteins which are of the serpentine type. Srz is a solo families amongst the superfamilies of chemoreceptors. Chemoperception is one of the central senses of soil nematodes like C. elegans which are otherwise 'blind…	GO:0010977|negative regulation of neuron projection development;GO:0000122|negative regulation of transcription from RNA polymerase II promoter;GO:0045944|positive regulation of transcription from RNA polymerase II promoter;GO:0007165|signal transduction;GO:0006367|transcription initiation from RNA polymerase II promoter;	GO:0005654|nucleoplasm;GO:0005634|nucleus;	GO:0044323|retinoic acid-responsive element binding;GO:0004879|RNA polymerase II transcription factor activity, ligand-activated sequence-specific DNA binding;GO:0043565|sequence-specific DNA binding;GO:0003707|steroid hormone receptor activity;GO:0003713|transcription coactivator activity;GO:0003700|transcription factor activity, sequence-specific DNA binding;GO:0008270|zinc ion binding;	.	.
ENSG00000074410	1	1	2	1.27379	11	3	11	8.46983	0.150392	-2.7332	0.0080804	0.0314663	down	yes	CA12	protein_coding	chr15:63321378-63382161:-	gi|189055137|dbj|BAG38121.1|	1748	0	unnamed protein product [Homo sapiens]	gi|20564446|gb|AC087525.6|	4982	0	Homo sapiens chromosome 15, clone RP11-321G12, complete sequence	O43570	677	0	Carbonic anhydrase 12	BH0360	107	1e-23	COG3338	pfam00194	Carb_anhydrase	Eukaryotic-type carbonic anhydrase.	GO:0015701|bicarbonate transport;GO:0055064|chloride ion homeostasis;GO:0006730|one-carbon metabolic process;	GO:0016021|integral component of membrane;GO:0005886|plasma membrane;	GO:0004089|carbonate dehydratase activity;GO:0008270|zinc ion binding;	K01672	E4.2.1.1; carbonic anhydrase [EC:4.2.1.1]
ENSG00000145087	1	2	5	2.54124	12	10	10	10.9366	0.23236	-2.10557	0.0108996	0.0411858	down	yes	STXBP5L	protein_coding	chr3:120908072-121424761:+	gi|4589656|dbj|BAA76850.1|	6258	0	KIAA1006 protein [Homo sapiens]	gi|167830467|ref|NM_014980.2|	9365	0	Homo sapiens syntaxin binding protein 5-like (STXBP5L), transcript variant 1, mRNA	Q9Y2K9	2392	0	Syntaxin-binding protein 5-like	.	.	.	.	pfam08366	LLGL	LLGL2. This domain is found in lethal giant larvae homolog 2 (LLGL2) proteins and syntaxin-binding proteins like tomosyn. It has been identified in eukaryotes and tends to be found together with WD repeats (pfam00400).	GO:0006887|exocytosis;GO:0042593|glucose homeostasis;GO:0046676|negative regulation of insulin secretion;GO:0050714|positive regulation of protein secretion;GO:0015031|protein transport;GO:0017157|regulation of exocytosis;GO:0050708|regulation of protein secretion;	GO:0016021|integral component of membrane;GO:0005886|plasma membrane;GO:0030141|secretory granule;GO:0031201|SNARE complex;	GO:0005096|GTPase activator activity;GO:0017137|Rab GTPase binding;GO:0019905|syntaxin binding;	K08518	STXBP5; syntaxin-binding protein 5
ENSG00000149218	0	0	0	0	70	75	91	81.0737	#NAME?	#NAME?	4.5e-39	4.82e-37	down	yes	ENDOD1	protein_coding	chr11:95089810-95132645:+	gi|4240149|dbj|BAA74853.1|	2155	0	KIAA0830 protein [Homo sapiens]	gi|296080748|ref|NM_015036.2|	4687	0	Homo sapiens endonuclease domain containing 1 (ENDOD1), mRNA	O94919	833	0	Endonuclease domain-containing 1 protein	.	.	.	.	pfam01223	Endonuclease_NS	DNA/RNA non-specific endonuclease.	.	GO:0070062|extracellular exosome;GO:0016020|membrane;	GO:0004519|endonuclease activity;GO:0046872|metal ion binding;GO:0003676|nucleic acid binding;	K15049	ENDOD1; endonuclease domain-containing 1 protein
ENSG00000149212	8	12	10	9.60167	59	57	61	60.6687	0.158264	-2.6596	5.45e-13	8.11e-12	down	yes	SESN3	protein_coding	chr11:95165513-95232541:-	gi|31377591|ref|NP_653266.2|	2497	0	sestrin-3 isoform 1 [Homo sapiens]	gi|409971402|ref|NM_144665.3|	9443	0	Homo sapiens sestrin 3 (SESN3), transcript variant 1, mRNA	P58005	588	0	Sestrin-3	.	.	.	.	pfam04636	PA26	PA26 p53-induced protein (sestrin). PA26 is a p53-inducible protein. Its function is unknown. It has similarity to pfam04636 in its N-terminus.	GO:0071230|cellular response to amino acid stimulus;GO:0042593|glucose homeostasis;GO:1904262|negative regulation of TORC1 signaling;GO:0051896|regulation of protein kinase B signaling;GO:1901031|regulation of response to reactive oxygen species;GO:0032868|response to insulin;	GO:0005737|cytoplasm;GO:0005634|nucleus;	GO:0016491|oxidoreductase activity;	K10141	SESN; sestrin
ENSG00000176406	8	14	16	12.1366	60	63	46	57.9152	0.209557	-2.25458	2.89e-10	3.26e-09	down	yes	RIMS2	protein_coding	chr8:103500748-104256094:+	gi|154354983|ref|NP_001093587.1|	6266	0	regulating synaptic membrane exocytosis protein 2 isoform a [Homo sapiens]	gi|426360455|ref|XM_004047410.1|	6443	0	PREDICTED: Gorilla gorilla gorilla regulating synaptic membrane exocytosis 2, transcript variant 1 (RIMS2), mRNA	Q9EQZ7	178	1e-49	Regulating synaptic membrane exocytosis protein 2	SPAPB1E7.12	92.4	6e-22	COG2125	pfam01092	Ribosomal_S6e	Ribosomal protein S6e.	GO:0017156|calcium ion-dependent exocytosis;GO:0048791|calcium ion-dependent exocytosis of neurotransmitter;GO:0019933|cAMP-mediated signaling;GO:0030154|cell differentiation;GO:0006887|exocytosis;GO:0030073|insulin secretion;GO:0006886|intracellular protein transport;GO:2000463|positive regulation of excitatory postsynaptic potential;GO:0010628|positive regulation of gene expression;GO:0097151|p…	GO:0030054|cell junction;GO:0005622|intracellular;GO:0048786|presynaptic active zone;GO:0042734|presynaptic membrane;GO:0043234|protein complex;GO:0045202|synapse;	GO:0044325|ion channel binding;GO:0046872|metal ion binding;GO:0019904|protein domain specific binding;GO:0046982|protein heterodimerization activity;	K15297	RIMS2, RIM2; regulating synaptic membrane exocytosis protein 2
ENSG00000166147	154	139	145	140.058	506	418	483	481.17	0.291078	-1.78052	6.7e-40	7.54e-38	down	yes	FBN1	protein_coding	chr15:48408306-48645849:-	gi|1335064|emb|CAA45118.1|	14610	0	fibrillin [Homo sapiens]	gi|281485549|ref|NM_000138.4|	11695	0	Homo sapiens fibrillin 1 (FBN1), mRNA	P35555	290	4e-88	Fibrillin-1	.	.	.	.	pfam13900	GVQW	Putative binding domain. This short domain is often found nested inside other longer domains. The function is not known, but the domain carries a highly conserved GVQW motif. The members are rich in proline and cysteine. This may be a binding domain.	GO:0034199|activation of protein kinase A activity;GO:0043010|camera-type eye development;GO:0033627|cell adhesion mediated by integrin;GO:1990314|cellular response to insulin-like growth factor stimulus;GO:0071560|cellular response to transforming growth factor beta stimulus;GO:0048048|embryonic eye morphogenesis;GO:0022617|extracellular matrix disassembly;GO:0030198|extracellular matrix organiz…	GO:0005604|basement membrane;GO:0070062|extracellular exosome;GO:0031012|extracellular matrix;GO:0005576|extracellular region;GO:0005615|extracellular space;GO:0005622|intracellular;GO:0001527|microfibril;GO:0005578|proteinaceous extracellular matrix;	GO:0005509|calcium ion binding;GO:0030023|extracellular matrix constituent conferring elasticity;GO:0005201|extracellular matrix structural constituent;GO:0008201|heparin binding;GO:0005179|hormone activity;GO:0005178|integrin binding;GO:0032403|protein complex binding;	K06825	FBN1; fibrillin 1
ENSG00000136630	10	6	7	7.3538	35	50	48	45.8498	0.160389	-2.64035	4.59e-10	5.07e-09	down	yes	HLX	protein_coding	chr1:220879400-220885059:+	gi|11386181|ref|NP_068777.1|	1789	0	H2.0-like homeobox protein [Homo sapiens]	gi|13625047|emb|AL445423.13|	5626	0	Human DNA sequence from clone RP11-295M18 on chromosome 1, complete sequence	Q14774	194	6e-51	H2.0-like homeobox protein	.	.	.	.	pfam00046	Homeobox	Homeobox domain.	GO:0030154|cell differentiation;GO:0048557|embryonic digestive tract morphogenesis;GO:0048484|enteric nervous system development;GO:0001889|liver development;GO:0007275|multicellular organismal development;GO:0045629|negative regulation of T-helper 2 cell differentiation;GO:0008284|positive regulation of cell proliferation;GO:0046622|positive regulation of organ growth;GO:0045627|positive regulat…	GO:0005634|nucleus;	GO:0043565|sequence-specific DNA binding;	K09339	HLX1; homeobox protein HLX1
ENSG00000013810	1245	1578	1579	1407.51	3352	2757	3065	3136.45	0.448758	-1.15599	2.19e-27	1.09e-25	down	yes	TACC3	protein_coding	chr4:1721490-1745176:+	gi|5454102|ref|NP_006333.1|	4085	0	transforming acidic coiled-coil-containing protein 3 [Homo sapiens]	gi|355477277|ref|NM_006342.2|	2781	0	Homo sapiens transforming, acidic coiled-coil containing protein 3 (TACC3), mRNA	Q9Y6A5	213	3e-58	Transforming acidic coiled-coil-containing protein 3	.	.	.	.	pfam05010	TACC	Transforming acidic coiled-coil-containing protein (TACC). This family contains the proteins TACC 1, 2 and 3 the genes for which are found concentrated in the centrosomes of eukaryotic and may play a conserved role in organizing centrosomal microtubules. The human TACC proteins have been linked to cancer and TACC2 has been identified as a possible tumor suppressor (AZU-1). The functional homologu…	GO:0008283|cell proliferation;GO:0021987|cerebral cortex development;GO:0007091|metaphase/anaphase transition of mitotic cell cycle;GO:0000226|microtubule cytoskeleton organization;GO:1902850|microtubule cytoskeleton organization involved in mitosis;GO:0060236|regulation of mitotic spindle organization;	GO:0005737|cytoplasm;GO:0015630|microtubule cytoskeleton;	.	K14283	TACC3, maskin; transforming acidic coiled-coil-containing protein 3
ENSG00000172878	29	19	22	22.3794	94	71	60	76.6926	0.291807	-1.77691	1.1e-09	1.16e-08	down	yes	METAP1D	protein_coding	chr2:171999583-172082430:+	gi|332815216|ref|XP_003309462.1|	2074	0	PREDICTED: methionine aminopeptidase 1D, mitochondrial isoform X1 [Pan troglodytes]	gi|426337699|ref|XM_004032788.1|	2309	0	PREDICTED: Gorilla gorilla gorilla methionyl aminopeptidase type 1D (mitochondrial) (METAP1D), mRNA	Q6UB28	200	1e-59	Methionine aminopeptidase 1D, mitochondrial	ML1576	236	4e-69	COG0024	pfam00557	Peptidase_M24	Metallopeptidase family M24. This family contains metallopeptidases. It also contains non-peptidase homologues such as the N terminal domain of Spt16 which is a histone H3-H4 binding module.	GO:0031365|N-terminal protein amino acid modification;GO:0018206|peptidyl-methionine modification;GO:0070084|protein initiator methionine removal;	GO:0005739|mitochondrion;	GO:0004177|aminopeptidase activity;GO:0046872|metal ion binding;GO:0070006|metalloaminopeptidase activity;GO:0008235|metalloexopeptidase activity;	K01265	map; methionyl aminopeptidase [EC:3.4.11.18]
ENSG00000181773	11	12	2	8.04893	39	37	45	41.4875	0.194009	-2.36581	0.000107374	0.000590422	down	yes	GPR3	protein_coding	chr1:27392644-27395814:+	gi|4885325|ref|NP_005272.1|	1248	9e-164	G-protein coupled receptor 3 [Homo sapiens]	gi|409168299|ref|NM_005281.3|	2112	0	Homo sapiens G protein-coupled receptor 3 (GPR3), mRNA	P46089	485	3e-165	G-protein coupled receptor 3	.	.	.	.	pfam00001	7tm_1	7 transmembrane receptor (rhodopsin family). This family contains, amongst other G-protein-coupled receptors (GCPRs), members of the opsin family, which have been considered to be typical members of the rhodopsin superfamily. They share several motifs, mainly the seven transmembrane helices, GCPRs of the rhodopsin superfamily. All opsins bind a chromophore, such as 11-cis-retinal. The function of…	GO:0007189|adenylate cyclase-activating G-protein coupled receptor signaling pathway;GO:0040020|regulation of meiotic nuclear division;	GO:0005887|integral component of plasma membrane;	GO:0004930|G-protein coupled receptor activity;	K04311	GPR3; G protein-coupled receptor 3
ENSG00000175445	1	0	0	0.320708	78	66	58	69.0113	0.00464718	-7.74943	4.39e-32	2.98e-30	down	yes	LPL	protein_coding	chr8:19901717-19967258:+	gi|4557727|ref|NP_000228.1|	2463	0	lipoprotein lipase precursor [Homo sapiens]	gi|145275217|ref|NM_000237.2|	3746	0	Homo sapiens lipoprotein lipase (LPL), mRNA	P06858	221	6e-68	Lipoprotein lipase	.	.	.	.	pfam00151	Lipase	Lipase.	GO:0042632|cholesterol homeostasis;GO:0034371|chylomicron remodeling;GO:0006633|fatty acid biosynthetic process;GO:0042157|lipoprotein metabolic process;GO:0006644|phospholipid metabolic process;GO:0090197|positive regulation of chemokine secretion;GO:0010886|positive regulation of cholesterol storage;GO:0050729|positive regulation of inflammatory response;GO:0010744|positive regulation of macrop…	GO:0031225|anchored component of membrane;GO:0009986|cell surface;GO:0042627|chylomicron;GO:0070062|extracellular exosome;GO:0031012|extracellular matrix;GO:0005576|extracellular region;GO:0005615|extracellular space;GO:0005886|plasma membrane;GO:0034361|very-low-density lipoprotein particle;	GO:0034185|apolipoprotein binding;GO:0008201|heparin binding;GO:0004465|lipoprotein lipase activity;GO:0004620|phospholipase activity;GO:0005102|receptor binding;GO:0017129|triglyceride binding;GO:0004806|triglyceride lipase activity;	K01059	LPL; lipoprotein lipase [EC:3.1.1.34]
ENSG00000178921	543	676	739	625.728	1633	1404	1456	1536.71	0.407187	-1.29624	3.11e-26	1.43e-24	down	yes	PFAS	protein_coding	chr17:8247618-8270491:+	gi|2224663|dbj|BAA20816.1|	7017	0	KIAA0361 [Homo sapiens]	gi|195963419|ref|NM_012393.2|	5371	0	Homo sapiens phosphoribosylformylglycinamidine synthase (PFAS), mRNA	O15067	222	0	Phosphoribosylformylglycinamidine synthase	PM1085_1	402	4e-124	COG0046	pfam13507	GATase_5	CobB/CobQ-like glutamine amidotransferase domain. This family captures members that are not found in pfam00310, pfam07685 and pfam13230.	GO:0006189|'de novo' IMP biosynthetic process;GO:0006541|glutamine metabolic process;GO:0006164|purine nucleotide biosynthetic process;GO:0009168|purine ribonucleoside monophosphate biosynthetic process;GO:0042493|response to drug;GO:0009156|ribonucleoside monophosphate biosynthetic process;	GO:0005737|cytoplasm;GO:0005829|cytosol;GO:0070062|extracellular exosome;	GO:0005524|ATP binding;GO:0046872|metal ion binding;GO:0004642|phosphoribosylformylglycinamidine synthase activity;	K01952	purL, PFAS; phosphoribosylformylglycinamidine synthase [EC:6.3.5.3]
ENSG00000101004	4	4	0	2.58031	27	24	19	23.9246	0.107852	-3.21288	0.000107116	0.000589119	down	yes	NINL	protein_coding	chr20:25452705-25585517:-	gi|4589604|dbj|BAA76824.1|	6456	0	KIAA0980 protein [Homo sapiens]	gi|55749677|ref|NM_025176.4|	4969	0	Homo sapiens ninein-like (NINL), mRNA	Q9Y2I6	2471	0	Ninein-like protein	.	.	.	.	pfam10174	Cast	RIM-binding protein of the cytomatrix active zone. This is a family of proteins that form part of the CAZ (cytomatrix at the active zone) complex which is involved in determining the site of synaptic vesicle fusion. The C-terminus is a PDZ-binding motif that binds directly to RIM (a small G protein Rab-3A effector). The family also contains four coiled-coil domains.	GO:0000086|G2/M transition of mitotic cell cycle;GO:0000226|microtubule cytoskeleton organization;	GO:0005856|cytoskeleton;GO:0005829|cytosol;GO:0005874|microtubule;GO:0005815|microtubule organizing center;	GO:0005509|calcium ion binding;	K16477	NINL, NLP; ninein-like protein
ENSG00000184838	133	124	99	113.997	300	334	313	325.172	0.350575	-1.5122	1.8e-19	4.89e-18	down	yes	PRR16	protein_coding	chr5:120464278-120687332:+	gi|119569290|gb|EAW48905.1|	1078	2e-139	hCG1641730, isoform CRA_b [Homo sapiens]	gi|7638238|gb|AF242769.1|AF242769	1761	0	Homo sapiens mesenchymal stem cell protein DSC54 mRNA, complete cds	Q569H4	191	4e-58	Protein Largen	.	.	.	.	pfam15252	DUF4589	Domain of unknown function (DUF4589). This protein family is a domain of unknown function. The precise function of the protein domain remains to be elucidated. This family of proteins is found in eukaryotes and are typically between 215 and 293 amino acids in length. The protein contains two conserved sequence motifs: SSS and KST.	GO:0045793|positive regulation of cell size;GO:0045727|positive regulation of translation;	.	.	.	.
ENSG00000104131	1576	1766	1726	1620.85	3851	3106	3326	3513.67	0.461299	-1.11622	3.8e-42	4.71e-40	down	yes	EIF3J	protein_coding	chr15:44537057-44563029:+	gi|547235562|ref|NP_001271265.1|	574	6e-65	eukaryotic translation initiation factor 3 subunit J isoform 3 [Homo sapiens]	gi|547235538|ref|NM_003758.3|	2558	0	Homo sapiens eukaryotic translation initiation factor 3, subunit J (EIF3J), transcript variant 1, mRNA	O75822	213	3e-63	Eukaryotic translation initiation factor 3 subunit J	.	.	.	.	pfam08597	eIF3_subunit	Translation initiation factor eIF3 subunit. This is a family of proteins which are subunits of the eukaryotic translation initiation factor 3 (eIF3). In yeast it is called Hcr1. The Saccharomyces cerevisiae protein eIF3j (HCR1) has been shown to be required for processing of 20S pre-rRNA and binds to 18S rRNA and eIF3 subunits Rpg1p and Prt1p.	GO:0002181|cytoplasmic translation;GO:0001731|formation of translation preinitiation complex;GO:0006446|regulation of translational initiation;GO:0006413|translational initiation;	GO:0005829|cytosol;GO:0016282|eukaryotic 43S preinitiation complex;GO:0033290|eukaryotic 48S preinitiation complex;GO:0005852|eukaryotic translation initiation factor 3 complex;	GO:0003743|translation initiation factor activity;	K03245	EIF3J; translation initiation factor 3 subunit J
ENSG00000198121	96	120	131	110.893	538	575	520	560.263	0.19793	-2.33694	1.79e-53	3.94e-51	down	yes	LPAR1	protein_coding	chr9:110873263-111038458:-	gi|16950636|ref|NP_001392.2|	1904	0	lysophosphatidic acid receptor 1 [Homo sapiens]	gi|23271230|gb|BC036034.1|	3631	0	Homo sapiens lysophosphatidic acid receptor 1, mRNA (cDNA clone MGC:33157 IMAGE:5272431), complete cds	Q92633	354	8e-119	Lysophosphatidic acid receptor 1	.	.	.	.	pfam00001	7tm_1	7 transmembrane receptor (rhodopsin family). This family contains, amongst other G-protein-coupled receptors (GCPRs), members of the opsin family, which have been considered to be typical members of the rhodopsin superfamily. They share several motifs, mainly the seven transmembrane helices, GCPRs of the rhodopsin superfamily. All opsins bind a chromophore, such as 11-cis-retinal. The function of…	GO:0000187|activation of MAPK activity;GO:0007202|activation of phospholipase C activity;GO:0007193|adenylate cyclase-inhibiting G-protein coupled receptor signaling pathway;GO:0032060|bleb assembly;GO:0060326|cell chemotaxis;GO:1904566|cellular response to 1-oleoyl-sn-glycerol 3-phosphate;GO:0071453|cellular response to oxygen levels;GO:0021549|cerebellum development;GO:0022038|corpus callosum d…	GO:0009986|cell surface;GO:0043198|dendritic shaft;GO:0043197|dendritic spine;GO:0005768|endosome;GO:0005887|integral component of plasma membrane;GO:0043025|neuronal cell body;GO:0005886|plasma membrane;	GO:0004930|G-protein coupled receptor activity;GO:0035727|lysophosphatidic acid binding;GO:0070915|lysophosphatidic acid receptor activity;	K04289	LPAR1, EDG2; lysophosphatidic acid receptor 1
ENSG00000154175	8	7	10	7.97983	66	38	56	54.4549	0.14654	-2.77063	1.84e-12	2.59e-11	down	yes	ABI3BP	protein_coding	chr3:100749156-100993515:-	gi|530374266|ref|XP_005247340.1|	7199	0	PREDICTED: target of Nesh-SH3 isoform X4 [Homo sapiens]	gi|544416955|ref|XM_005548280.1|	5885	0	PREDICTED: Macaca fascicularis ABI family, member 3 (NESH) binding protein (ABI3BP), transcript variant X4, mRNA	Q7Z7G0	206	1e-59	Target of Nesh-SH3	.	.	.	.	pfam13900	GVQW	Putative binding domain. This short domain is often found nested inside other longer domains. The function is not known, but the domain carries a highly conserved GVQW motif. The members are rich in proline and cysteine. This may be a binding domain.	GO:0030198|extracellular matrix organization;GO:0010811|positive regulation of cell-substrate adhesion;	GO:0005615|extracellular space;GO:0005614|interstitial matrix;	GO:0008201|heparin binding;	.	.
ENSG00000165716	3	0	1	1.27648	18	15	4	12.5827	0.101448	-3.30119	0.00403807	0.016814	down	yes	FAM69B	protein_coding	chr9:136712570-136724050:+	gi|224922839|ref|NP_689634.2|	2074	0	protein FAM69B [Homo sapiens]	gi|18027801|gb|AF318355.1|AF318355	2378	0	Homo sapiens pp6977 mRNA, complete cds	Q5VUD6	662	0	Protein FAM69B	.	.	.	.	pfam12260	PIP49_C	Protein-kinase domain of FAM69. This is the C-terminal region of a family of FAM69 proteins from Metazoa and Viridiplantae that are active protein-kinases. The family members have a short transmembrane helix close to the N-terminus, and thereafter are highly enriched with cysteines. FAM69 proteins are localized to the endoplasmic reticulum. Many members also have a short EF-hand, calcium-binding,…	.	GO:0005789|endoplasmic reticulum membrane;GO:0016021|integral component of membrane;	.	.	.
ENSG00000129255	216	192	239	206.683	523	467	438	488.489	0.423107	-1.2409	9.05e-23	3.26e-21	down	yes	MPDU1	protein_coding	chr17:7583529-7592789:+	gi|795284061|ref|XP_011813938.1|	768	2e-151	PREDICTED: mannose-P-dolichol utilization defect 1 protein isoform X2 [Colobus angolensis palliatus]	gi|218749807|ref|NM_004870.3|	1601	0	Homo sapiens mannose-P-dolichol utilization defect 1 (MPDU1), transcript variant 1, mRNA	O75352	172	9e-52	Mannose-P-dolichol utilization defect 1 protein	.	.	.	.	pfam13900	GVQW	Putative binding domain. This short domain is often found nested inside other longer domains. The function is not known, but the domain carries a highly conserved GVQW motif. The members are rich in proline and cysteine. This may be a binding domain.	GO:0006488|dolichol-linked oligosaccharide biosynthetic process;GO:0009312|oligosaccharide biosynthetic process;GO:0006457|protein folding;GO:0006810|transport;	GO:0005783|endoplasmic reticulum;GO:0005789|endoplasmic reticulum membrane;GO:0070062|extracellular exosome;GO:0016021|integral component of membrane;GO:0016020|membrane;GO:0005739|mitochondrion;	.	K09660	MPDU1; mannose-P-dolichol utilization defect 1
ENSG00000135298	3	0	0	0.962125	49	49	50	50.7467	0.0189594	-5.72095	9.57e-06	6.15e-05	down	yes	ADGRB3	protein_coding	chr6:68635367-69389511:+	gi|20521081|dbj|BAA25476.2|	7854	0	KIAA0550 protein [Homo sapiens]	gi|635094172|ref|XM_008013602.1|	5717	0	PREDICTED: Chlorocebus sabaeus brain-specific angiogenesis inhibitor 3 (BAI3), transcript variant X1, mRNA	O60242	180	4e-50	Adhesion G protein-coupled receptor B3	.	.	.	.	pfam00002	7tm_2	7 transmembrane receptor (Secretin family). This family is known as Family B, the secretin-receptor family or family 2 of the G-protein-coupled receptors (GCPRs).They have been described in many animal species, but not in plants, fungi or prokaryotes. Three distinct sub-families are recognized. Subfamily B1 contains classical hormone receptors, such as receptors for secretin and glucagon, that ar…	GO:0007166|cell surface receptor signaling pathway;GO:0007186|G-protein coupled receptor signaling pathway;GO:0007520|myoblast fusion;GO:0016525|negative regulation of angiogenesis;GO:0016322|neuron remodeling;GO:0051965|positive regulation of synapse assembly;GO:0048814|regulation of dendrite morphogenesis;	GO:0016021|integral component of membrane;GO:0005886|plasma membrane;GO:0098794|postsynapse;GO:0043083|synaptic cleft;	GO:0004930|G-protein coupled receptor activity;GO:0005096|GTPase activator activity;	K04598	BAI3; brain-specific angiogenesis inhibitor 3
ENSG00000149948	515	550	561	519.922	1497	1026	1247	1285.42	0.404476	-1.30587	3.38e-30	2.02e-28	down	yes	HMGA2	protein_coding	chr12:65824131-65966295:+	gi|665506022|ref|NP_001287848.1|	496	5e-56	high mobility group protein HMGI-C isoform d [Homo sapiens]	gi|62089291|dbj|AB209853.1|	8088	0	Homo sapiens mRNA for high mobility group AT-hook 2 variant protein	P52926	57	1e-09	High mobility group protein HMGI-C	.	.	.	.	pfam13900	GVQW	Putative binding domain. This short domain is often found nested inside other longer domains. The function is not known, but the domain carries a highly conserved GVQW motif. The members are rich in proline and cysteine. This may be a binding domain.	GO:0006915|apoptotic process;GO:0042981|regulation of apoptotic process;	GO:0016021|integral component of membrane;GO:0005886|plasma membrane;	.	K09283	HMGA2; high mobility group AT-hook protein 2
ENSG00000116833	11	18	22	16.2823	120	95	127	116.971	0.1392	-2.84477	2.05e-20	5.95e-19	down	yes	NR5A2	protein_coding	chr1:200027602-200177424:+	gi|45545405|ref|NP_995582.1|	2927	0	nuclear receptor subfamily 5 group A member 2 isoform 1 [Homo sapiens]	gi|451172091|ref|NM_205860.2|	5086	0	Homo sapiens nuclear receptor subfamily 5, group A, member 2 (NR5A2), transcript variant 1, mRNA	O00482	614	0	Nuclear receptor subfamily 5 group A member 2	.	.	.	.	pfam00105	zf-C4	Zinc finger, C4 type (two domains). In nearly all cases, this is the DNA binding domain of a nuclear hormone receptor. The alignment contains two Zinc finger domains that are too dissimilar to be aligned with each other.	GO:0008206|bile acid metabolic process;GO:0042632|cholesterol homeostasis;GO:0009790|embryo development;GO:0030855|epithelial cell differentiation;GO:0042592|homeostatic process;GO:0009755|hormone-mediated signaling pathway;GO:0061113|pancreas morphogenesis;GO:0045944|positive regulation of transcription from RNA polymerase II promoter;GO:0045893|positive regulation of transcription, DNA-template…	GO:0005737|cytoplasm;GO:0005654|nucleoplasm;GO:0005634|nucleus;GO:0090575|RNA polymerase II transcription factor complex;	GO:0003682|chromatin binding;GO:0003677|DNA binding;GO:0005543|phospholipid binding;GO:0000978|RNA polymerase II core promoter proximal region sequence-specific DNA binding;GO:0000980|RNA polymerase II distal enhancer sequence-specific DNA binding;GO:0004879|RNA polymerase II transcription factor activity, ligand-activated sequence-specific DNA binding;GO:0043565|sequence-specific DNA binding;GO:…	K08027	NR5A2, FTF; nuclear receptor subfamily 5 group A member 2
ENSG00000116830	709	834	826	757.565	1727	1530	1679	1689.6	0.44837	-1.15724	2.14e-33	1.59e-31	down	yes	TTF2	protein_coding	chr1:117060303-117107453:+	gi|158255470|dbj|BAF83706.1|	5410	0	unnamed protein product [Homo sapiens]	gi|15131484|emb|AL391476.20|	6076	0	Human DNA sequence from clone RP11-229A19 on chromosome 1, complete sequence	Q9UNY4	220	7e-87	Transcription termination factor 2	.	.	.	.	pfam00176	SNF2_N	SNF2 family N-terminal domain. This domain is found in proteins involved in a variety of processes including transcription regulation (e.g., SNF2, STH1, brahma, MOT1), DNA repair (e.g., ERCC6, RAD16, RAD5), DNA recombination (e.g., RAD54), and chromatin unwinding (e.g., ISWI) as well as a variety of other proteins with little functional information (e.g., lodestar, ETL1).	GO:0006353|DNA-templated transcription, termination;GO:0006397|mRNA processing;GO:0006355|regulation of transcription, DNA-templated;GO:0008380|RNA splicing;GO:0006369|termination of RNA polymerase II transcription;	GO:0005737|cytoplasm;GO:0005681|spliceosomal complex;GO:0008023|transcription elongation factor complex;	GO:0005524|ATP binding;GO:0008026|ATP-dependent helicase activity;GO:0003677|DNA binding;GO:0008094|DNA-dependent ATPase activity;GO:0008270|zinc ion binding;	K15173	TTF2; transcription termination factor 2 [EC:3.6.4.-]
ENSG00000066629	125	101	139	116.546	261	216	248	247.937	0.470061	-1.08908	1.04e-11	1.35e-10	down	yes	EML1	protein_coding	chr14:99737693-99942060:+	gi|56790932|ref|NP_001008707.1|	4277	0	echinoderm microtubule-associated protein-like 1 isoform a [Homo sapiens]	gi|56790929|ref|NM_004434.2|	4465	0	Homo sapiens echinoderm microtubule associated protein like 1 (EML1), transcript variant 2, mRNA	O00423	225	3e-67	Echinoderm microtubule-associated protein-like 1	.	.	.	.	pfam03451	HELP	HELP motif. The founding member of the EMAP protein family is the 75 kDa Echinoderm Microtubule-Associated Protein, so-named for its abundance in sea urchin, sand dollar and starfish eggs. The Hydrophobic EMAP-Like Protein (HELP) motif was identified initially in the human EMAP-Like Protein 2 (EML2) and subsequently in the entire EMAP Protein family. The HELP motif is approximately 60-70 amino ac…	GO:0007420|brain development;GO:0002244|hematopoietic progenitor cell differentiation;GO:0000226|microtubule cytoskeleton organization;GO:0007052|mitotic spindle organization;GO:0007405|neuroblast proliferation;	GO:0005829|cytosol;GO:0005874|microtubule;GO:0005875|microtubule associated complex;GO:1990023|mitotic spindle midzone;GO:0097431|mitotic spindle pole;GO:0048471|perinuclear region of cytoplasm;	GO:0005509|calcium ion binding;GO:0008017|microtubule binding;GO:0015631|tubulin binding;	K18595	EML1_2; echinoderm microtubule-associated protein-like 1/2
ENSG00000166166	137	169	173	153.139	735	689	623	700.716	0.218547	-2.19399	3.18e-66	1.24e-63	down	yes	TRMT61A	protein_coding	chr14:103529184-103537073:+	gi|544449655|ref|XP_005562343.1|	1507	0	PREDICTED: tRNA (adenine(58)-N(1))-methyltransferase catalytic subunit TRMT61A [Macaca fascicularis]	gi|123173771|ref|NM_152307.2|	3226	0	Homo sapiens tRNA methyltransferase 61A (TRMT61A), mRNA	Q96FX7	552	0	tRNA (adenine(58)-N(1))-methyltransferase catalytic subunit TRMT61A	SPAC9G1.12	194	2e-53	COG2519	pfam08704	GCD14	tRNA methyltransferase complex GCD14 subunit. GCD14 is a subunit of the tRNA methyltransferase complex and is required for 1-methyladenosine modification and maturation of initiator methionyl-tRNA.	GO:0006400|tRNA modification;	GO:0005654|nucleoplasm;GO:0005634|nucleus;GO:0031515|tRNA (m1A) methyltransferase complex;	GO:0016429|tRNA (adenine-N1-)-methyltransferase activity;	K07442	TRM61, GCD14; tRNA (adenine57-N1/adenine58-N1)-methyltransferase [EC:2.1.1.219 2.1.1.220]
ENSG00000269821	30	39	36	33.5885	115	74	88	94.325	0.356093	-1.48967	4.47e-09	4.41e-08	down	yes	KCNQ1OT1	antisense	chr11:2608328-2699994:-	gi|569346236|gb|ETO03995.1|	1769	0	hypothetical protein RFI_33407, partial [Reticulomyxa filosa]	gi|551870136|tpe|HG503450.1|	91667	0	TPA: Homo sapiens long non-coding RNA OTTHUMT00000411275.2 (KCNQ1OT1 gene), antisense	O00370	62.8	2e-36	LINE-1 retrotransposable element ORF2 protein	.	.	.	.	pfam02994	Transposase_22	L1 transposable element.	GO:0006310|DNA recombination;GO:0090305|nucleic acid phosphodiester bond hydrolysis;GO:0032199|reverse transcription involved in RNA-mediated transposition;GO:0032197|transposition, RNA-mediated;	.	GO:0046872|metal ion binding;GO:0003964|RNA-directed DNA polymerase activity;GO:0009036|Type II site-specific deoxyribonuclease activity;	.	.
ENSG00000165071	0	0	2	0.628716	18	10	9	12.5424	0.0501273	-4.31826	0.0104361	0.0396051	down	yes	TMEM71	protein_coding	chr8:132685007-132760712:-	gi|675793981|ref|XP_008953712.1|	1544	0	PREDICTED: transmembrane protein 71 isoform X1 [Pan paniscus]	gi|223555923|ref|NM_144649.2|	1993	0	Homo sapiens transmembrane protein 71 (TMEM71), transcript variant 1, mRNA	Q6P5X7	231	7e-74	Transmembrane protein 71	.	.	.	.	pfam15121	TMEM71	TMEM71 protein family. The function of this family, TMEM71, is not known, however it is predicted to be a transmembrane protein. This family of proteins is found in eukaryotes and located in the cell membrane. Proteins in this family vary between 41 and 291 amino acids in length.	.	GO:0016021|integral component of membrane;	.	.	.
ENSG00000070785	261	314	369	301.555	641	592	568	616.517	0.489126	-1.03172	8.38e-13	1.22e-11	down	yes	EIF2B3	protein_coding	chr1:44850522-44986722:-	gi|9966779|ref|NP_065098.1|	2319	0	translation initiation factor eIF-2B subunit gamma isoform 1 [Homo sapiens]	gi|387527980|ref|NM_001261418.1|	1923	0	Homo sapiens eukaryotic translation initiation factor 2B, subunit 3 gamma, 58kDa (EIF2B3), transcript variant 3, mRNA	A5PJI7	77	4e-81	Translation initiation factor eIF-2B subunit gamma	SPAC4D7.09	184	4e-50	COG1208	pfam13900	GVQW	Putative binding domain. This short domain is often found nested inside other longer domains. The function is not known, but the domain carries a highly conserved GVQW motif. The members are rich in proline and cysteine. This may be a binding domain.	GO:0001825|blastocyst formation;GO:0051026|chiasma assembly;GO:0016567|protein ubiquitination;GO:0007131|reciprocal meiotic recombination;GO:0007286|spermatid development;	GO:0000795|synaptonemal complex;	GO:0016874|ligase activity;GO:0061630|ubiquitin protein ligase activity;GO:0008270|zinc ion binding;	K03241	EIF2B3; translation initiation factor eIF-2B subunit gamma
ENSG00000172935	1	1	0	0.645077	11	10	12	11.3061	0.0570558	-4.13148	0.000111522	0.000611026	down	yes	MRGPRF	protein_coding	chr11:69004395-69013409:-	gi|148664199|ref|NP_001091985.1|	1475	0	mas-related G-protein coupled receptor member F [Homo sapiens]	gi|148664198|ref|NM_001098515.1|	2282	0	Homo sapiens MAS-related GPR, member F (MRGPRF), transcript variant 1, mRNA	Q96AM1	572	0	Mas-related G-protein coupled receptor member F	.	.	.	.	pfam00001	7tm_1	7 transmembrane receptor (rhodopsin family). This family contains, amongst other G-protein-coupled receptors (GCPRs), members of the opsin family, which have been considered to be typical members of the rhodopsin superfamily. They share several motifs, mainly the seven transmembrane helices, GCPRs of the rhodopsin superfamily. All opsins bind a chromophore, such as 11-cis-retinal. The function of…	.	GO:0070062|extracellular exosome;GO:0005887|integral component of plasma membrane;GO:0031965|nuclear membrane;GO:0005886|plasma membrane;	GO:0004930|G-protein coupled receptor activity;	K08394	MRGPRF; Mas-related G protein-coupled receptor member F
ENSG00000142185	26	24	30	25.554	59	57	55	58.5838	0.436196	-1.19695	0.000103006	0.000567807	down	yes	TRPM2	protein_coding	chr21:44350163-44443081:+	gi|768021613|ref|XP_011528036.1|	7706	0	PREDICTED: transient receptor potential cation channel subfamily M member 2 isoform X2 [Homo sapiens]	gi|3928755|dbj|AB001535.1|	6190	0	Homo sapiens mRNA, complete cds	O94759	301	5e-93	Transient receptor potential cation channel subfamily M member 2	.	.	.	.	pfam00520	Ion_trans	Ion transport protein. This family contains Sodium, Potassium, Calcium ion channels. This family is 6 transmembrane helices in which the last two helices flank a loop which determines ion selectivity. In some sub-families (e.g. Na channels) the domain is repeated four times, whereas in others (e.g. K channels) the protein forms as a tetramer in the membrane. A bacterial structure of the protein i…	GO:0098703|calcium ion import across plasma membrane;GO:0070588|calcium ion transmembrane transport;GO:0006816|calcium ion transport;GO:0044849|estrous cycle;GO:0032024|positive regulation of insulin secretion;GO:1903223|positive regulation of oxidative stress-induced neuron death;GO:0006979|response to oxidative stress;	GO:0005887|integral component of plasma membrane;GO:0043005|neuron projection;GO:0043025|neuronal cell body;GO:0005886|plasma membrane;	GO:0047631|ADP-ribose diphosphatase activity;GO:0005262|calcium channel activity;GO:0005272|sodium channel activity;	K04977	TRPM2; transient receptor potential cation channel subfamily M member 2
ENSG00000170684	57	51	47	49.598	111	112	106	112.788	0.439746	-1.18526	1.59e-07	1.31e-06	down	yes	ZNF296	protein_coding	chr19:45071500-45076588:-	gi|21687252|ref|NP_660331.1|	1870	0	zinc finger protein 296 [Homo sapiens]	gi|426389165|ref|XM_004060947.1|	1670	0	PREDICTED: Gorilla gorilla gorilla zinc finger protein 296 (ZNF296), mRNA	Q8WUU4	689	0	Zinc finger protein 296	.	.	.	.	pfam13465	zf-H2C2_2	Zinc-finger double domain.	GO:0000122|negative regulation of transcription from RNA polymerase II promoter;GO:0007283|spermatogenesis;GO:0006351|transcription, DNA-templated;	GO:0005634|nucleus;	GO:0046872|metal ion binding;GO:0003676|nucleic acid binding;GO:0001076|transcription factor activity, RNA polymerase II transcription factor binding;	.	.
ENSG00000169288	76	103	129	98.336	503	465	472	493.081	0.199431	-2.32603	3.2e-29	1.8e-27	down	yes	MRPL1	protein_coding	chr4:77862520-77952790:+	gi|143770802|ref|NP_064621.3|	1474	0	39S ribosomal protein L1, mitochondrial precursor [Homo sapiens]	gi|426344743|ref|XM_004038870.1|	1450	0	PREDICTED: Gorilla gorilla gorilla mitochondrial ribosomal protein L1 (MRPL1), mRNA	Q9BYD6	285	2e-93	39S ribosomal protein L1, mitochondrial	aq_1935	54.3	2e-07	COG0081	pfam13003	MRL1	Ribosomal protein L1. This family includes putative ribosomal L1 and L10 proteins and fragments.	GO:0000470|maturation of LSU-rRNA;GO:0070125|mitochondrial translational elongation;GO:0070126|mitochondrial translational termination;GO:0006412|translation;	GO:0015934|large ribosomal subunit;GO:0005743|mitochondrial inner membrane;GO:0005739|mitochondrion;	GO:0044822|poly(A) RNA binding;GO:0003723|RNA binding;GO:0003735|structural constituent of ribosome;	K02863	RP-L1, MRPL1, rplA; large subunit ribosomal protein L1
ENSG00000178307	220	238	286	237.662	511	499	433	494.222	0.480881	-1.05625	2.1e-15	3.96e-14	down	yes	TMEM11	protein_coding	chr17:21197280-21214624:-	gi|694967949|ref|XP_009430842.1|	1328	0	PREDICTED: transmembrane protein 11, mitochondrial isoform X1 [Pan troglodytes]	gi|23959161|gb|BC035874.1|	1648	0	Homo sapiens transmembrane protein 11, mRNA (cDNA clone IMAGE:5490962), with apparent retained intron	P17152	353	1e-119	Transmembrane protein 11, mitochondrial	.	.	.	.	pfam14972	Mito_morph_reg	Mitochondrial morphogenesis regulator. This family of proteins regulate mitochondrial morphogenesis via a mechanism which is independent of mitofusins and dynamin-related protein 1.	GO:0007005|mitochondrion organization;	GO:0031305|integral component of mitochondrial inner membrane;GO:0005887|integral component of plasma membrane;	.	.	.
ENSG00000175768	18	17	16	16.3167	67	40	35	48.1944	0.338561	-1.56251	2.17e-05	0.000132605	down	yes	TOMM5	protein_coding	chr9:37582646-37592642:-	gi|197333730|ref|NP_001127956.1|	475	9e-58	mitochondrial import receptor subunit TOM5 homolog isoform 3 [Homo sapiens]	gi|50949811|emb|CR627326.1|	3065	0	Homo sapiens mRNA; cDNA DKFZp686E0439 (from clone DKFZp686E0439)	Q5R676	101	6e-26	Mitochondrial import receptor subunit TOM5 homolog	.	.	.	.	pfam15178	TOM_sub5	Mitochondrial import receptor subunit TOM5 homolog. This is a family of transmembrane proteins thought to form part of the pre-protein translocase complex of the outer mitochondrial membrane (TOM complex). This family of proteins is found in eukaryotes. Proteins in this family are approximately 50 amino acids in length.	GO:0006626|protein targeting to mitochondrion;	GO:0016021|integral component of membrane;GO:0005742|mitochondrial outer membrane translocase complex;	.	K17773	TOM5; mitochondrial import receptor subunit TOM5
ENSG00000006712	319	290	331	300.425	799	628	712	730.789	0.411097	-1.28245	1.63e-30	1.01e-28	down	yes	PAF1	protein_coding	chr19:39385852-39391195:-	gi|378744165|ref|NP_001243755.1|	2334	0	RNA polymerase II-associated factor 1 homolog isoform 2 [Homo sapiens]	gi|378677134|ref|NM_019088.3|	2066	0	Homo sapiens PAF1 homolog, Paf1/RNA polymerase II complex component (PAF1), transcript variant 1, mRNA	Q2KJ14	789	0	RNA polymerase II-associated factor 1 homolog	.	.	.	.	pfam03985	Paf1	Paf1. Members of this family are components of the RNA polymerase II associated Paf1 complex. The Paf1 complex functions during the elongation phase of transcription in conjunction with Spt4-Spt5 and Spt16-Pob3i.	GO:0071222|cellular response to lipopolysaccharide;GO:0001711|endodermal cell fate commitment;GO:0016570|histone modification;GO:0006378|mRNA polyadenylation;GO:0045638|negative regulation of myeloid cell differentiation;GO:0000122|negative regulation of transcription from RNA polymerase II promoter;GO:0031442|positive regulation of mRNA 3'-end processing;GO:0032968|positive regulation of transcr…	GO:0016593|Cdc73/Paf1 complex;	GO:0000993|RNA polymerase II core binding;	K15174	PAF1; RNA polymerase II-associated factor 1
ENSG00000112186	267	252	299	261.363	595	504	518	552.881	0.472729	-1.08091	1.18e-19	3.27e-18	down	yes	CAP2	protein_coding	chr6:17393216-17557792:+	gi|5453593|ref|NP_006357.1|	2304	0	adenylyl cyclase-associated protein 2 [Homo sapiens]	gi|426351678|ref|XM_004043309.1|	3212	0	PREDICTED: Gorilla gorilla gorilla CAP, adenylate cyclase-associated protein, 2 (yeast) (CAP2), mRNA	P40123	253	7e-79	Adenylyl cyclase-associated protein 2	.	.	.	.	pfam01213	CAP_N	Adenylate cyclase associated (CAP) N terminal.	GO:0008154|actin polymerization or depolymerization;GO:0007190|activation of adenylate cyclase activity;GO:0000902|cell morphogenesis;GO:0007163|establishment or maintenance of cell polarity;GO:0007165|signal transduction;	GO:0030864|cortical actin cytoskeleton;GO:0005886|plasma membrane;	GO:0003779|actin binding;GO:0008179|adenylate cyclase binding;	K17261	CAP1_2, SRV2; adenylyl cyclase-associated protein
ENSG00000185904	0	0	1	0.314358	36	36	27	33.9007	0.00927291	-6.75276	8.59e-16	1.68e-14	down	yes	LINC00839	lincRNA	chr10:42475543-42495336:+	gi|21750618|dbj|BAC03807.1|	827	2e-102	unnamed protein product [Homo sapiens]	gi|551869105|tpe|HG502829.1|	2253	0	TPA: Homo sapiens long non-coding RNA OTTHUMT00000047672.2 (RP11-178A10.1 gene), lincRNA	.	.	.	.	.	.	.	.	pfam15358	TSKS	Testis-specific serine kinase substrate. TSKS, testis-specific serine kinase substrate, is expressed in the testis and is downregulated in cancerous testicular tissue, in comparison with adjacent normal tissue. TSKS expression is very low to undetectable in seminoma, teratocarcinoma, embryonal, and Leydig cell tumors, while high in testicular tissue adjacent to tumors which contain pre-malignant …	.	.	.	.	.
ENSG00000092820	7462	8561	8639	7885.78	17755	14680	15984	16553.4	0.476386	-1.0698	9.74e-40	1.08e-37	down	yes	EZR	protein_coding	chr6:158765741-158819412:-	gi|11276938|pir||T47177	2928	0	hypothetical protein DKFZp762H157.1 - human (fragment)	gi|161702985|ref|NM_001111077.1|	3096	0	Homo sapiens ezrin (EZR), transcript variant 2, mRNA	P15311	72	1e-12	Ezrin	.	.	.	.	pfam00769	ERM	Ezrin/radixin/moesin family. This family of proteins contain a band 4.1 domain (pfam00373), at their amino terminus. This family represents the rest of these proteins.	GO:0031532|actin cytoskeleton reorganization;GO:0051017|actin filament bundle assembly;GO:0030953|astral microtubule organization;GO:0007411|axon guidance;GO:0034629|cellular protein complex localization;GO:0071320|cellular response to cAMP;GO:0043622|cortical microtubule organization;GO:0007016|cytoskeletal anchoring at plasma membrane;GO:0051660|establishment of centrosome localization;GO:00610…	GO:0015629|actin cytoskeleton;GO:0005884|actin filament;GO:0045177|apical part of cell;GO:0016324|apical plasma membrane;GO:0097449|astrocyte projection;GO:0016323|basolateral plasma membrane;GO:0005903|brush border;GO:0044297|cell body;GO:0071944|cell periphery;GO:0042995|cell projection;GO:0051286|cell tip;GO:0005913|cell-cell adherens junction;GO:0036064|ciliary basal body;GO:0030863|cortical …	GO:0003779|actin binding;GO:0051015|actin filament binding;GO:0051117|ATPase binding;GO:0098641|cadherin binding involved in cell-cell adhesion;GO:0050839|cell adhesion molecule binding;GO:0008017|microtubule binding;GO:0044822|poly(A) RNA binding;GO:0019904|protein domain specific binding;GO:0034236|protein kinase A catalytic subunit binding;GO:0034237|protein kinase A regulatory subunit binding…	K08007	VIL2; villin 2 (ezrin)
ENSG00000174640	12	18	25	17.5461	68	66	76	72.0106	0.24366	-2.03706	6.2e-09	6.03e-08	down	yes	SLCO2A1	protein_coding	chr3:133932696-134052184:-	gi|188528663|ref|NP_005621.2|	3009	0	solute carrier organic anion transporter family member 2A1 [Homo sapiens]	gi|188528662|ref|NM_005630.2|	4223	0	Homo sapiens solute carrier organic anion transporter family, member 2A1 (SLCO2A1), mRNA	Q92959	158	7e-44	Solute carrier organic anion transporter family member 2A1	.	.	.	.	pfam03137	OATP	Organic Anion Transporter Polypeptide (OATP) family. This family consists of several eukaryotic Organic-Anion-Transporting Polypeptides (OATPs). Several have been identified mostly in human and rat. Different OATPs vary in tissue distribution and substrate specificity. Since the numbering of different OATPs in particular species was based originally on the order of discovery, similarly numbered O…	GO:0006869|lipid transport;GO:0043252|sodium-independent organic anion transport;	GO:0005887|integral component of plasma membrane;GO:0016020|membrane;GO:0005886|plasma membrane;	GO:0005319|lipid transporter activity;GO:0015132|prostaglandin transmembrane transporter activity;GO:0015347|sodium-independent organic anion transmembrane transporter activity;	K14345	SLCO2A; solute carrier organic anion transporter family, member 2A
ENSG00000182240	0	0	1	0.314358	111	115	135	123.931	0.00253655	-8.62292	1.78e-56	4.53e-54	down	yes	BACE2	protein_coding	chr21:41167801-41282518:+	gi|19923395|ref|NP_036237.2|	2403	0	beta-secretase 2 isoform A preproprotein [Homo sapiens]	gi|521258683|ref|NM_138991.2|	8764	0	Homo sapiens beta-site APP-cleaving enzyme 2 (BACE2), transcript variant c, mRNA	Q9Y5Z0	293	0	Beta-secretase 2	.	.	.	.	pfam00026	Asp	Eukaryotic aspartyl protease. Aspartyl (acid) proteases include pepsins, cathepsins, and renins. Two-domain structure, probably arising from ancestral duplication. This family does not include the retroviral nor retrotransposon proteases (pfam00077), which are much smaller and appear to be homologous to a single domain of the eukaryotic asp proteases.	GO:0050435|beta-amyloid metabolic process;GO:0006509|membrane protein ectodomain proteolysis;GO:0042985|negative regulation of amyloid precursor protein biosynthetic process;GO:0016486|peptide hormone processing;GO:0030163|protein catabolic process;GO:0006508|proteolysis;	GO:0009986|cell surface;GO:0005783|endoplasmic reticulum;GO:0005768|endosome;GO:0005794|Golgi apparatus;GO:0016021|integral component of membrane;	GO:0004190|aspartic-type endopeptidase activity;GO:0001540|beta-amyloid binding;	K07747	BACE2; beta-site APP-cleaving enzyme 2 (memapsin 1) [EC:3.4.23.45]
ENSG00000161618	99	121	139	114.694	215	230	230	231.685	0.495045	-1.01437	4.33e-09	4.29e-08	down	yes	ALDH16A1	protein_coding	chr19:49453169-49471048:+	gi|223972651|ref|NP_699160.2|	3696	0	aldehyde dehydrogenase family 16 member A1 isoform 1 [Homo sapiens]	gi|18676619|dbj|AK074136.1|	3913	0	Homo sapiens mRNA for FLJ00209 protein	Q8IZ83	238	9e-131	Aldehyde dehydrogenase family 16 member A1	.	.	.	.	pfam00171	Aldedh	Aldehyde dehydrogenase family. This family of dehydrogenases act on aldehyde substrates. Members use NADP as a cofactor. The family includes the following members: The prototypical members are the aldehyde dehydrogenases EC:1.2.1.3. Succinate-semialdehyde dehydrogenase EC:1.2.1.16. Lactaldehyde dehydrogenase EC:1.2.1.22. Benzaldehyde dehydrogenase EC:1.2.1.28. Methylmalonate-semialdehyde dehydrog…	.	GO:0070062|extracellular exosome;GO:0016020|membrane;	GO:0047105|4-trimethylammoniobutyraldehyde dehydrogenase activity;GO:0019145|aminobutyraldehyde dehydrogenase activity;	.	.
ENSG00000196700	449	504	557	482.577	1063	926	1004	1024.15	0.4712	-1.08559	1.19e-24	4.85e-23	down	yes	ZNF512B	protein_coding	chr20:63956702-63969865:-	gi|530418728|ref|XP_005260283.1|	3820	0	PREDICTED: zinc finger protein 512B isoform X2 [Homo sapiens]	gi|444741675|ref|NM_020713.2|	5917	0	Homo sapiens zinc finger protein 512B (ZNF512B), mRNA	Q96KM6	1475	0	Zinc finger protein 512B	.	.	.	.	pfam03157	Glutenin_hmw	High molecular weight glutenin subunit. Members of this family include high molecular weight subunits of glutenin. This group of gluten proteins is thought to be largely responsible for the elastic properties of gluten, and hence, doughs. Indeed, glutenin high molecular weight subunits are classified as elastomeric proteins, because the glutenin network can withstand significant deformations with…	GO:0006355|regulation of transcription, DNA-templated;GO:0006351|transcription, DNA-templated;	GO:0005634|nucleus;	GO:0003677|DNA binding;GO:0046872|metal ion binding;	.	.
ENSG00000164265	0	1	0	0.324368	7	2	7	5.42221	0.0598221	-4.06318	0.0118989	0.0445137	down	yes	SCGB3A2	protein_coding	chr5:147870682-147882191:+	gi|16876445|ref|NP_473364.1|	456	2e-55	secretoglobin family 3A member 2 precursor [Homo sapiens]	gi|290463439|ref|NM_054023.4|	515	0	Homo sapiens secretoglobin, family 3A, member 2 (SCGB3A2), mRNA	Q96PL1	180	6e-57	Secretoglobin family 3A member 2	.	.	.	.	pfam01099	Uteroglobin	Uteroglobin family. Uteroglobin is a homodimer of two identical 70 amino acid polypeptides linked by two disulphide bridges. The precise role of uteroglobin has still to be elucidated.	GO:0006898|receptor-mediated endocytosis;	GO:0071682|endocytic vesicle lumen;GO:0005576|extracellular region;	.	.	.
ENSG00000071575	56	54	64	55.5945	140	95	133	125.566	0.44275	-1.17544	4.08e-08	3.62e-07	down	yes	TRIB2	protein_coding	chr2:12716889-12742734:+	gi|11056054|ref|NP_067675.1|	1829	0	tribbles homolog 2 [Homo sapiens]	gi|187607349|ref|NM_021643.3|	4391	0	Homo sapiens tribbles pseudokinase 2 (TRIB2), transcript variant 1, mRNA	Q92519	390	2e-134	Tribbles homolog 2	.	.	.	.	pfam00069	Pkinase	Protein kinase domain.	GO:0045599|negative regulation of fat cell differentiation;GO:0045081|negative regulation of interleukin-10 biosynthetic process;GO:0006469|negative regulation of protein kinase activity;GO:0032436|positive regulation of proteasomal ubiquitin-dependent protein catabolic process;GO:0043405|regulation of MAP kinase activity;	GO:0005737|cytoplasm;GO:0005856|cytoskeleton;GO:0005634|nucleus;	GO:0031434|mitogen-activated protein kinase kinase binding;GO:0004860|protein kinase inhibitor activity;GO:0008134|transcription factor binding;GO:0031625|ubiquitin protein ligase binding;GO:0055106|ubiquitin-protein transferase regulator activity;	K08814	TRIB1_2; tribbles homolog 1/2
ENSG00000165795	5	2	1	2.56664	22	10	9	13.8446	0.18539	-2.43137	0.00224457	0.00985703	down	yes	NDRG2	protein_coding	chr14:21016763-21070872:-	gi|6330847|dbj|BAA86562.1|	1732	0	KIAA1248 protein [Homo sapiens]	gi|21756630|dbj|AK096999.1|	2765	0	Homo sapiens cDNA FLJ39680 fis, clone SMINT2010084, highly similar to Protein NDRG2	A5A6K6	229	1e-72	Protein NDRG2	.	.	.	.	pfam03096	Ndr	Ndr family. This family consists of proteins from different gene families: Ndr1/RTP/Drg1, Ndr2, and Ndr3. Their similarity was previously noted. The precise molecular and cellular function of members of this family is still unknown. Yet, they are known to be involved in cellular differentiation events. The Ndr1 group was the first to be discovered. Their expression is repressed by the proto-oncog…	GO:0030154|cell differentiation;GO:0007399|nervous system development;GO:0007165|signal transduction;GO:0016055|Wnt signaling pathway;	GO:0005737|cytoplasm;GO:0030426|growth cone;GO:0048471|perinuclear region of cytoplasm;	.	.	.
ENSG00000184792	44	57	52	48.9468	138	89	108	114.095	0.429	-1.22095	5.17e-08	4.54e-07	down	yes	OSBP2	protein_coding	chr22:30693782-30907824:+	gi|71891705|dbj|BAB33334.2|	4271	0	KIAA1664 protein [Homo sapiens]	gi|75905817|ref|NM_030758.3|	4340	0	Homo sapiens oxysterol binding protein 2 (OSBP2), transcript variant 1, mRNA	Q969R2	189	3e-54	Oxysterol-binding protein 2	.	.	.	.	pfam01237	Oxysterol_BP	Oxysterol-binding protein.	.	GO:0005634|nucleus;	GO:0003677|DNA binding;	.	.
ENSG00000103342	2239	2464	2555	2320.49	5473	4383	5211	5150.71	0.450519	-1.15034	5.75e-40	6.54e-38	down	yes	GSPT1	protein_coding	chr16:11868128-11916082:-	gi|426381259|ref|XP_004057269.1|	2710	0	PREDICTED: eukaryotic peptide chain release factor GTP-binding subunit ERF3A isoform 1 [Gorilla gorilla gorilla]	gi|194018519|ref|NM_002094.3|	7102	0	Homo sapiens G1 to S phase transition 1 (GSPT1), transcript variant 1, mRNA	P15170	313	9e-104	Eukaryotic peptide chain release factor GTP-binding subunit ERF3A	YDR172w_2	481	1e-151	COG5256	pfam00009	GTP_EFTU	Elongation factor Tu GTP binding domain. This domain contains a P-loop motif, also found in several other families such as pfam00071, pfam00025 and pfam00063. Elongation factor Tu consists of three structural domains, this plus two C-terminal beta barrel domains.	GO:0002184|cytoplasmic translational termination;GO:0000082|G1/S transition of mitotic cell cycle;GO:0000184|nuclear-transcribed mRNA catabolic process, nonsense-mediated decay;GO:0006479|protein methylation;	GO:0005829|cytosol;GO:0005622|intracellular;GO:0018444|translation release factor complex;	GO:0005525|GTP binding;GO:0003924|GTPase activity;GO:0044822|poly(A) RNA binding;GO:0003747|translation release factor activity;	K03267	ERF3, GSPT; peptide chain release factor subunit 3
ENSG00000240038	11	6	6	7.36015	33	18	11	20.9647	0.351073	-1.51016	0.00699132	0.0276233	down	yes	AMY2B	protein_coding	chr1:103553815-103579534:+	gi|10280622|ref|NP_066188.1|	2749	0	alpha-amylase 2B precursor [Homo sapiens]	gi|19807869|gb|AC105272.2|	3439	0	Homo sapiens chromosome 1 clone RP5-1108M17, complete sequence	P04746	94.7	5e-22	Pancreatic alpha-amylase	CAP0168	99	3e-20	COG0366	pfam00022	Actin	Actin.	GO:0005975|carbohydrate metabolic process;GO:0007586|digestion;	GO:0070062|extracellular exosome;	GO:0004556|alpha-amylase activity;GO:0046872|metal ion binding;	K01176	E3.2.1.1, amyA, malS; alpha-amylase [EC:3.2.1.1]
ENSG00000136869	28	19	22	22.0587	74	101	112	98.9169	0.223002	-2.16487	4.05e-14	6.8e-13	down	yes	TLR4	protein_coding	chr9:117704332-117716871:+	gi|19924149|ref|NP_612564.1|	4162	0	toll-like receptor 4 isoform A precursor [Homo sapiens]	gi|373432600|ref|NM_138554.4|	4844	0	Homo sapiens toll-like receptor 4 (TLR4), transcript variant 1, mRNA	O00206	74.3	3e-12	Toll-like receptor 4	SPy1798	55.8	9e-07	COG4886	pfam01582	TIR	TIR domain. The Toll/interleukin-1 receptor (TIR) homology domain is an intracellular signalling domain found in MyD88, interleukin 1 receptor and the Toll receptor. It contains three highly-conserved regions, and mediates protein-protein interactions between the Toll-like receptors (TLRs) and signal-transduction components. TIR-like motifs are also found in plant proteins thought to be involved …	GO:0000187|activation of MAPK activity;GO:0097190|apoptotic signaling pathway;GO:0014002|astrocyte development;GO:0002322|B cell proliferation involved in immune response;GO:0071222|cellular response to lipopolysaccharide;GO:0071223|cellular response to lipoteichoic acid;GO:0071260|cellular response to mechanical stimulus;GO:0042742|defense response to bacterium;GO:0050829|defense response to Gra…	GO:0009986|cell surface;GO:0005737|cytoplasm;GO:0010008|endosome membrane;GO:0009897|external side of plasma membrane;GO:0005887|integral component of plasma membrane;GO:0031226|intrinsic component of plasma membrane;GO:0046696|lipopolysaccharide receptor complex;GO:0048471|perinuclear region of cytoplasm;GO:0005886|plasma membrane;	GO:0001530|lipopolysaccharide binding;GO:0001875|lipopolysaccharide receptor activity;GO:0004872|receptor activity;GO:0004888|transmembrane signaling receptor activity;	K10160	TLR4; toll-like receptor 4
ENSG00000130294	2	5	2	2.89197	12	19	14	15.5264	0.186262	-2.4246	0.000703027	0.00338836	down	yes	KIF1A	protein_coding	chr2:240713764-240820308:-	gi|345842524|ref|NP_001230937.1|	8850	0	kinesin-like protein KIF1A isoform 1 [Homo sapiens]	gi|345842523|ref|NM_001244008.1|	9221	0	Homo sapiens kinesin family member 1A (KIF1A), transcript variant 1, mRNA	O60333	2367	0	Kinesin-like protein KIF1B	SPAC1834.07	223	5e-60	COG5059	pfam00225	Kinesin	Kinesin motor domain.	GO:0030705|cytoskeleton-dependent intracellular transport;GO:0007018|microtubule-based movement;	GO:0005737|cytoplasm;GO:0005871|kinesin complex;GO:0005874|microtubule;GO:0043005|neuron projection;GO:0043025|neuronal cell body;	GO:0005524|ATP binding;GO:0016887|ATPase activity;GO:0008017|microtubule binding;GO:0003777|microtubule motor activity;	K10392	KIF1; kinesin family member 1
ENSG00000143815	1147	1415	1492	1295.86	2917	2384	2592	2697.87	0.480326	-1.05791	3.6e-23	1.33e-21	down	yes	LBR	protein_coding	chr1:225401502-225428925:-	gi|62088608|dbj|BAD92751.1|	3006	0	lamin B receptor variant [Homo sapiens]	gi|328447198|ref|NM_194442.2|	3812	0	Homo sapiens lamin B receptor (LBR), transcript variant 2, mRNA	Q14739	187	2e-53	Lamin-B receptor	.	.	.	.	pfam01222	ERG4_ERG24	Ergosterol biosynthesis ERG4/ERG24 family.	GO:0006695|cholesterol biosynthetic process;GO:0016126|sterol biosynthetic process;	GO:0016021|integral component of membrane;GO:0005639|integral component of nuclear inner membrane;GO:0016020|membrane;GO:0005635|nuclear envelope;GO:0031965|nuclear membrane;	GO:0070087|chromo shadow domain binding;GO:0050613|delta14-sterol reductase activity;GO:0003677|DNA binding;GO:0005521|lamin binding;GO:0016627|oxidoreductase activity, acting on the CH-CH group of donors;GO:0044822|poly(A) RNA binding;	K19532	LBR; lamin-B receptor
ENSG00000112578	250	302	305	274.016	629	545	565	594.858	0.46064	-1.11829	3.29e-21	1.02e-19	down	yes	BYSL	protein_coding	chr6:41921188-41933046:+	gi|51173724|ref|NP_004044.3|	2100	0	bystin [Homo sapiens]	gi|51173723|ref|NM_004053.3|	1990	0	Homo sapiens bystin-like (BYSL), mRNA	Q13895	211	1e-64	Bystin	.	.	.	.	pfam05291	Bystin	Bystin. Trophinin and tastin form a cell adhesion molecule complex that potentially mediates an initial attachment of the blastocyst to uterine epithelial cells at the time of implantation. Trophinin and tastin bind to an intermediary cytoplasmic protein called bystin. Bystin may be involved in implantation and trophoblast invasion because bystin is found with trophinin and tastin in the cells at…	GO:0007155|cell adhesion;GO:0008283|cell proliferation;GO:0007565|female pregnancy;GO:0000462|maturation of SSU-rRNA from tricistronic rRNA transcript (SSU-rRNA, 5.8S rRNA, LSU-rRNA);GO:0006364|rRNA processing;GO:0001829|trophectodermal cell differentiation;	GO:0045177|apical part of cell;GO:0005737|cytoplasm;GO:0005829|cytosol;GO:0043231|intracellular membrane-bounded organelle;GO:0016020|membrane;GO:0005730|nucleolus;GO:0005654|nucleoplasm;GO:0005634|nucleus;	GO:0044822|poly(A) RNA binding;	K14797	ENP1, BYSL; essential nuclear protein 1
ENSG00000253659	5	10	5	6.41902	28	39	31	33.7529	0.190177	-2.39459	5.08e-07	3.89e-06	down	yes	AC138646.1	lincRNA	chr8:79297717-79314471:+	.	.	.	.	gi|551864163|tpe|HG501377.1|	633	0	TPA: Homo sapiens long non-coding RNA OTTHUMT00000379112.1 (RP11-1114I9.1 gene), lincRNA	.	.	.	.	.	.	.	.	pfam00110	wnt	wnt family. Wnt genes have been identified in vertebrates and invertebrates but not in plants, unicellular eukaryotes or prokaryotes. In humans, 19 WNT proteins are known. Because of their insolubility little is known about Wnt protein structure, but all have 23 or 24 Cys residues whose spacing is highly conserved. Signal transduction by Wnt proteins (including the Wnt/beta-catenin, the Wnt/Ca++,…	.	.	.	.	.
ENSG00000261490	8	3	2	4.16749	44	42	34	41.0706	0.101471	-3.30086	1.67e-06	1.19e-05	down	yes	AC005674.2	sense_overlapping	chr4:10068089-10073019:-	gi|119613091|gb|EAW92685.1|	297	8e-28	hCG2026919, partial [Homo sapiens]	gi|551852520|tpe|HG496723.1|	3510	0	TPA: Homo sapiens long non-coding RNA OTTHUMT00000431477.1 (RP11-448G15.3 gene), sense_overlapping	Q6NY19	64.3	6e-09	KN motif and ankyrin repeat domain-containing protein 3	.	.	.	.	pfam13900	GVQW	Putative binding domain. This short domain is often found nested inside other longer domains. The function is not known, but the domain carries a highly conserved GVQW motif. The members are rich in proline and cysteine. This may be a binding domain.	GO:0002115|store-operated calcium entry;	GO:0016021|integral component of membrane;GO:0016020|membrane;	GO:0015279|store-operated calcium channel activity;	.	.
ENSG00000132773	150	155	155	147.109	349	306	344	341.941	0.430218	-1.21686	1.62e-17	3.7e-16	down	yes	TOE1	protein_coding	chr1:45339670-45343975:+	gi|156564398|ref|NP_079353.3|	2576	0	target of EGR1 protein 1 [Homo sapiens]	gi|156564397|ref|NM_025077.3|	2389	0	Homo sapiens target of EGR1, member 1 (nuclear) (TOE1), mRNA	Q96GM8	996	0	Target of EGR1 protein 1	.	.	.	.	pfam04857	CAF1	CAF1 family ribonuclease. The major pathways of mRNA turnover in eukaryotes initiate with shortening of the polyA tail. CAF1 encodes a critical component of the major cytoplasmic deadenylase in yeast. Both Caf1p is required for normal mRNA deadenylation in vivo and localizes to the cytoplasm. Caf1p copurifies with a Ccr4p-dependent polyA-specific exonuclease activity. Some members of this family …	GO:0090503|RNA phosphodiester bond hydrolysis, exonucleolytic;	GO:0015030|Cajal body;GO:0005737|cytoplasm;GO:0016607|nuclear speck;GO:0005730|nucleolus;GO:0005654|nucleoplasm;GO:0005634|nucleus;	GO:0000175|3'-5'-exoribonuclease activity;GO:0046872|metal ion binding;GO:0003676|nucleic acid binding;GO:0004535|poly(A)-specific ribonuclease activity;	K13202	TOE1; target of EGR1 protein 1
ENSG00000273604	110	112	96	101.786	202	202	232	218.193	0.466494	-1.10007	6.19e-11	7.48e-10	down	yes	EPOP	protein_coding	chr17:38671703-38675421:-	gi|194578898|ref|NP_001124149.1|	1153	7e-143	uncharacterized protein C17orf96 [Homo sapiens]	gi|6102666|gb|AC006449.19|AC006449	3719	0	Homo sapiens chromosome 17, clone hCIT.58_E_17, complete sequence	A6NHQ4	448	3e-144	Uncharacterized protein C17orf96	.	.	.	.	pfam15223	DUF4584	Domain of unknown function (DUF4584). This family of proteins is found in eukaryotes. Proteins in this family are approximately 835 amino acids in length. The family is found in association with pfam02437.	GO:0048663|neuron fate commitment;	.	.	.	.
ENSG00000186141	189	176	228	189.376	557	485	509	530.628	0.356891	-1.48644	6.1e-30	3.61e-28	down	yes	POLR3C	protein_coding	chr1:145824088-145842505:+	gi|332809810|ref|XP_513732.3|	2825	0	PREDICTED: DNA-directed RNA polymerase III subunit RPC3 isoform X1 [Pan troglodytes]	gi|12803518|gb|BC002586.1|	1851	0	Homo sapiens polymerase (RNA) III (DNA directed) polypeptide C (62kD), mRNA (cDNA clone MGC:1325 IMAGE:3140741), complete cds	Q2TBL4	319	1e-118	DNA-directed RNA polymerase III subunit RPC3	.	.	.	.	pfam05645	RNA_pol_Rpc82	RNA polymerase III subunit RPC82. This family consists of several DNA-directed RNA polymerase III polypeptides which are related to the Saccharomyces cerevisiae RPC82 protein. RNA polymerase C (III) promotes the transcription of tRNA and 5S RNA genes. In Saccharomyces cerevisiae, the enzyme is composed of 15 subunits, ranging from 160 to about 10 kDa.	GO:0051607|defense response to virus;GO:0045087|innate immune response;GO:0045089|positive regulation of innate immune response;GO:0032728|positive regulation of interferon-beta production;GO:0006383|transcription from RNA polymerase III promoter;	GO:0005666|DNA-directed RNA polymerase III complex;	GO:0003677|DNA binding;GO:0003899|DNA-directed RNA polymerase activity;	K03023	RPC3, POLR3C; DNA-directed RNA polymerase III subunit RPC3
ENSG00000237438	0	1	3	1.26744	16	19	25	20.6508	0.0613749	-4.02621	0.000126177	0.000684703	down	yes	CECR7	transcribed_unprocessed_pseudogene	chr22:17036570-17060825:+	gi|119578141|gb|EAW57737.1|	666	2e-78	hCG2038826, partial [Homo sapiens]	gi|168229201|ref|NR_015352.1|	2726	0	Homo sapiens cat eye syndrome chromosome region, candidate 7 (non-protein coding) (CECR7), long non-coding RNA	Q08AH1	68.6	5e-26	Acyl-coenzyme A synthetase ACSM1, mitochondrial	BH3201	47	3e-08	COG0365	pfam13193	AMP-binding_C	AMP-binding enzyme C-terminal domain. This is a small domain that is found C terminal to pfam00501. It has a central beta sheet core that is flanked by alpha helices.	GO:0018874|benzoate metabolic process;GO:0019605|butyrate metabolic process;GO:0042632|cholesterol homeostasis;GO:0015980|energy derivation by oxidation of organic compounds;GO:0006633|fatty acid biosynthetic process;GO:0019395|fatty acid oxidation;GO:0006805|xenobiotic metabolic process;	GO:0072562|blood microparticle;GO:0070062|extracellular exosome;GO:0005759|mitochondrial matrix;	GO:0003996|acyl-CoA ligase activity;GO:0005524|ATP binding;GO:0047760|butyrate-CoA ligase activity;GO:0016405|CoA-ligase activity;GO:0015645|fatty acid ligase activity;GO:0005525|GTP binding;GO:0046872|metal ion binding;	K01896	ACSM; medium-chain acyl-CoA synthetase [EC:6.2.1.2]
ENSG00000237437	5	5	4	4.48282	15	14	13	14.3778	0.311786	-1.68137	0.0121858	0.0455048	down	yes	ASS1P12	processed_pseudogene	chr9:32945996-32947222:+	gi|532070616|ref|XP_005321140.1|	922	0	PREDICTED: argininosuccinate synthase [Ictidomys tridecemlineatus]	gi|169646259|ref|NG_005207.3|	1227	0	Homo sapiens argininosuccinate synthetase 1 pseudogene 12 (ASS1P12) on chromosome 9	Q7ZWM4	313	1e-170	Argininosuccinate synthase	TM1780	230	4e-110	COG0137	pfam00764	Arginosuc_synth	Arginosuccinate synthase. This family contains a PP-loop motif.	GO:0006526|arginine biosynthetic process;GO:0000050|urea cycle;	.	GO:0004055|argininosuccinate synthase activity;GO:0005524|ATP binding;	K01940	argG, ASS1; argininosuccinate synthase [EC:6.3.4.5]
ENSG00000163751	1	0	0	0.320708	46	46	35	43.4913	0.00737408	-7.08332	2.89e-20	8.32e-19	down	yes	CPA3	protein_coding	chr3:148865256-148897196:+	gi|297286680|ref|XP_001110081.2|	2273	0	PREDICTED: mast cell carboxypeptidase A isoform 2 [Macaca mulatta]	gi|426342470|ref|XM_004037819.1|	1694	0	PREDICTED: Gorilla gorilla gorilla carboxypeptidase A3 (mast cell) (CPA3), mRNA	P15088	349	1e-118	Mast cell carboxypeptidase A	YHR132c	185	5e-51	COG2866	pfam00246	Peptidase_M14	Zinc carboxypeptidase.	GO:0002003|angiotensin maturation;GO:0006508|proteolysis;	GO:0005576|extracellular region;GO:0005615|extracellular space;GO:0030141|secretory granule;GO:0030133|transport vesicle;	GO:0004181|metallocarboxypeptidase activity;GO:0008270|zinc ion binding;	K08780	CPA3; carboxypeptidase A3 [EC:3.4.17.1]
ENSG00000135318	1045	1122	1184	1071.28	3192	2655	2905	2992.5	0.357989	-1.48201	5.71e-68	2.5e-65	down	yes	NT5E	protein_coding	chr6:85449584-85495791:+	gi|4505467|ref|NP_002517.1|	2931	0	5'-nucleotidase isoform 1 preproprotein [Homo sapiens]	gi|325651885|ref|NM_001204813.1|	3918	0	Homo sapiens 5'-nucleotidase, ecto (CD73) (NT5E), transcript variant 2, mRNA	P21589	462	3e-158	5'-nucleotidase	mlr3017_1	300	8e-87	COG0737	pfam02872	5_nucleotid_C	5'-nucleotidase, C-terminal domain.	GO:0046086|adenosine biosynthetic process;GO:0006196|AMP catabolic process;GO:0006259|DNA metabolic process;GO:0007159|leukocyte cell-cell adhesion;GO:0050728|negative regulation of inflammatory response;GO:0006195|purine nucleotide catabolic process;GO:0046135|pyrimidine nucleoside catabolic process;	GO:0031225|anchored component of membrane;GO:0009986|cell surface;GO:0005737|cytoplasm;GO:0070062|extracellular exosome;GO:0016020|membrane;GO:0005886|plasma membrane;	GO:0008253|5'-nucleotidase activity;GO:0046872|metal ion binding;GO:0000166|nucleotide binding;	.	.
ENSG00000155629	3	1	2	1.91521	16	18	16	17.168	0.111557	-3.16415	2.43e-05	0.000147505	down	yes	PIK3AP1	protein_coding	chr10:96593312-96720514:-	gi|45505139|ref|NP_689522.2|	4012	0	phosphoinositide 3-kinase adapter protein 1 [Homo sapiens]	gi|45505138|ref|NM_152309.2|	4803	0	Homo sapiens phosphoinositide-3-kinase adaptor protein 1 (PIK3AP1), mRNA	Q6ZUJ8	189	2e-54	Phosphoinositide 3-kinase adapter protein 1	.	.	.	.	pfam14545	DBB	Dof, BCAP, and BANK (DBB) motif,. The DBB domain is named from the Drosophila (Downstream of FGFR - Dof, also known as Heartbroken or Stumps) protein, the BANKS and BCAP, both signalling in B-cell pathway, proteins. This domain defines a minimal region required for mediating Dof dimerization. Since this domain can interact both with itself and with a region in the C-terminal part of the molecule,…	GO:0034122|negative regulation of toll-like receptor signaling pathway;GO:0014068|positive regulation of phosphatidylinositol 3-kinase signaling;GO:0034123|positive regulation of toll-like receptor signaling pathway;GO:0050727|regulation of inflammatory response;GO:0034134|toll-like receptor 2 signaling pathway;GO:0034142|toll-like receptor 4 signaling pathway;GO:0034154|toll-like receptor 7 sign…	GO:0005829|cytosol;GO:0016020|membrane;GO:0005886|plasma membrane;	GO:0036312|phosphatidylinositol 3-kinase regulatory subunit binding;	K12230	PIK3AP1, BCAP; phosphoinositide 3-kinase adapter protein 1
ENSG00000172061	2	0	0	0.641417	24	44	28	33.186	0.0193279	-5.69317	0.000110443	0.000605999	down	yes	LRRC15	protein_coding	chr3:194355247-194369743:-	gi|288541295|ref|NP_001128529.2|	2653	0	leucine-rich repeat-containing protein 15 isoform a precursor [Homo sapiens]	gi|288541296|ref|NM_130830.4|	5883	0	Homo sapiens leucine rich repeat containing 15 (LRRC15), transcript variant 2, mRNA	Q8TF66	1013	0	Leucine-rich repeat-containing protein 15	SPy1798	102	7e-21	COG4886	pfam13855	LRR_8	Leucine rich repeat.	GO:0019221|cytokine-mediated signaling pathway;GO:0090005|negative regulation of establishment of protein localization to plasma membrane;GO:0046426|negative regulation of JAK-STAT cascade;GO:0006469|negative regulation of protein kinase activity;GO:0030335|positive regulation of cell migration;GO:0046813|receptor-mediated virion attachment to host cell;	GO:0005737|cytoplasm;GO:0070062|extracellular exosome;GO:0016021|integral component of membrane;	GO:0005518|collagen binding;GO:0001968|fibronectin binding;GO:0043236|laminin binding;GO:0004860|protein kinase inhibitor activity;	.	.
ENSG00000117525	4443	5359	5364	4849.41	11107	9532	10116	10519.9	0.460977	-1.11723	1.07e-33	8.25e-32	down	yes	F3	protein_coding	chr1:94529225-94541800:-	gi|339504|gb|AAA61151.1|	1361	2e-180	tissue factor precursor [Homo sapiens]	gi|296010910|ref|NM_001993.4|	2287	0	Homo sapiens coagulation factor III (thromboplastin, tissue factor) (F3), transcript variant 1, mRNA	P13726	261	4e-86	Tissue factor	.	.	.	.	pfam01108	Tissue_fac	Tissue factor. This family is found in metazoa, and is very similar to the fibronectin type III domain. The family is found in cytokine receptors, interleukin and interferon receptors and coagulation factor III proteins. It occurs multiple times, as does fn3, family pfam00041.	GO:0002543|activation of blood coagulation via clotting cascade;GO:0006919|activation of cysteine-type endopeptidase activity involved in apoptotic process;GO:0002541|activation of plasma proteins involved in acute inflammatory response;GO:0007596|blood coagulation;GO:0007598|blood coagulation, extrinsic pathway;GO:0019221|cytokine-mediated signaling pathway;GO:0045766|positive regulation of angi…	GO:0009986|cell surface;GO:0070062|extracellular exosome;GO:0031012|extracellular matrix;GO:0005615|extracellular space;GO:0016021|integral component of membrane;GO:0031233|intrinsic component of external side of plasma membrane;GO:0005886|plasma membrane;	GO:0004896|cytokine receptor activity;GO:0005543|phospholipid binding;GO:0002020|protease binding;	K03901	F3, CD142; coagulation factor III (tissue factor)
ENSG00000018236	7	12	15	10.8527	97	91	99	98.3317	0.110369	-3.1796	1.16e-23	4.44e-22	down	yes	CNTN1	protein_coding	chr12:40692442-41072418:+	gi|795135577|ref|XP_011791492.1|	5350	0	PREDICTED: contactin-1 isoform X1 [Colobus angolensis palliatus]	gi|366039946|ref|NM_001843.3|	5551	0	Homo sapiens contactin 1 (CNTN1), transcript variant 1, mRNA	Q12860	2019	0	Contactin-1	.	.	.	.	pfam00041	fn3	Fibronectin type III domain.	GO:0007155|cell adhesion;GO:0021549|cerebellum development;GO:0031175|neuron projection development;GO:0007219|Notch signaling pathway;GO:0010628|positive regulation of gene expression;GO:0010976|positive regulation of neuron projection development;GO:0050731|positive regulation of peptidyl-tyrosine phosphorylation;GO:0010765|positive regulation of sodium ion transport;	GO:0031225|anchored component of membrane;GO:0070062|extracellular exosome;GO:0016020|membrane;GO:0045121|membrane raft;GO:0043209|myelin sheath;GO:0005886|plasma membrane;	GO:0030246|carbohydrate binding;GO:0001948|glycoprotein binding;	K06759	CNTN1; contactin 1
ENSG00000182168	2	2	0	1.29015	7	10	8	8.61398	0.149774	-2.73914	0.00778355	0.0304127	down	yes	UNC5C	protein_coding	chr4:95162504-95549206:-	gi|302058265|ref|NP_003719.3|	4784	0	netrin receptor UNC5C precursor [Homo sapiens]	gi|302058264|ref|NM_003728.3|	9872	0	Homo sapiens unc-5 netrin receptor C (UNC5C), mRNA	O95185	469	2e-152	Netrin receptor UNC5C	.	.	.	.	pfam00791	ZU5	ZU5 domain. Domain present in ZO-1 and Unc5-like netrin receptors Domain of unknown function.	GO:0033564|anterior/posterior axon guidance;GO:0006915|apoptotic process;GO:0007411|axon guidance;GO:0007420|brain development;GO:0043065|positive regulation of apoptotic process;GO:0030334|regulation of cell migration;	GO:0030054|cell junction;GO:0016021|integral component of membrane;GO:0043005|neuron projection;GO:0005886|plasma membrane;GO:0045202|synapse;	GO:0005042|netrin receptor activity;	K07521	UNC5; netrin receptor unc-5
ENSG00000149313	470	544	541	497.257	993	978	986	1013.59	0.49059	-1.02741	1.41e-24	5.73e-23	down	yes	AASDHPPT	protein_coding	chr11:106075501-106098710:+	gi|9295190|gb|AAF86879.1|AF201943_1	1707	0	HAH-P [Homo sapiens]	gi|31874518|emb|BX537665.1|	5099	0	Homo sapiens mRNA; cDNA DKFZp686B1090 (from clone DKFZp686B1090)	Q9NRN7	251	8e-145	L-aminoadipate-semialdehyde dehydrogenase-phosphopantetheinyl transferase	BS_sfpm	68.9	1e-13	COG2091	pfam01648	ACPS	4'-phosphopantetheinyl transferase superfamily. Members of this family transfers the 4'-phosphopantetheine (4'-PP) moiety from coenzyme A (CoA) to the invariant serine of pfam00550. This post-translational modification renders holo-ACP capable of acyl group activation via thioesterification of the cysteamine thiol of 4'-PP. This superfamily consists of two subtypes: The ACPS type and the Sfp type…	GO:0019878|lysine biosynthetic process via aminoadipic acid;GO:0015939|pantothenate metabolic process;	GO:0005829|cytosol;GO:0070062|extracellular exosome;	GO:0008897|holo-[acyl-carrier-protein] synthase activity;GO:0000287|magnesium ion binding;	K06133	LYS5, acpT; 4'-phosphopantetheinyl transferase [EC:2.7.8.-]
ENSG00000013275	382	489	567	459.368	1778	1601	1641	1718.24	0.267348	-1.90321	3.47e-42	4.32e-40	down	yes	PSMC4	protein_coding	chr19:39971005-39981441:+	gi|731510508|ref|XP_003420823.2|	2098	0	PREDICTED: 26S protease regulatory subunit 6B [Loxodonta africana]	gi|394953925|ref|NM_006503.3|	1591	0	Homo sapiens proteasome (prosome, macropain) 26S subunit, ATPase, 4 (PSMC4), transcript variant 1, mRNA	Q4R7L3	565	0	26S protease regulatory subunit 6B	SPCC576.10c	543	0	COG1222	pfam00004	AAA	ATPase family associated with various cellular activities (AAA). AAA family proteins often perform chaperone-like functions that assist in the assembly, operation, or disassembly of protein complexes.	GO:0030163|protein catabolic process;	GO:0005737|cytoplasm;GO:0005634|nucleus;GO:0022624|proteasome accessory complex;	GO:0005524|ATP binding;GO:0016787|hydrolase activity;	K03063	PSMC4, RPT3; 26S proteasome regulatory subunit T3
ENSG00000228589	3	12	15	9.56992	41	18	37	32.6036	0.293524	-1.76845	0.00362848	0.0152357	down	yes	SPCS2P4	processed_pseudogene	chr1:28095742-28096422:-	gi|119628117|gb|EAX07712.1|	1060	3e-144	hCG18930 [Homo sapiens]	gi|222418673|ref|NG_006558.2|	681	0	Homo sapiens signal peptidase complex subunit 2 homolog (S. cerevisiae) pseudogene 4 (SPCS2P4) on chromosome 1	Q15005	401	5e-141	Signal peptidase complex subunit 2	.	.	.	.	pfam06703	SPC25	Microsomal signal peptidase 25 kDa subunit (SPC25). This family consists of several microsomal signal peptidase 25 kDa subunit proteins. Translocation of polypeptide chains across the endoplasmic reticulum (ER) membrane is triggered by signal sequences. Subsequently, signal recognition particle interacts with its membrane receptor and the ribosome-bound nascent chain is targeted to the ER where i…	GO:0045047|protein targeting to ER;GO:0006465|signal peptide processing;	GO:0005789|endoplasmic reticulum membrane;GO:0016021|integral component of membrane;GO:0031090|organelle membrane;GO:0005787|signal peptidase complex;	GO:0008233|peptidase activity;	K12947	SPCS2, SPC2; signal peptidase complex subunit 2 [EC:3.4.-.-]
ENSG00000166261	125	121	125	118.632	246	230	236	243.861	0.486473	-1.03957	7.03e-11	8.44e-10	down	yes	ZNF202	protein_coding	chr11:123724177-123741675:-	gi|56699475|ref|NP_003446.2|	3321	0	zinc finger protein 202 isoform 1 [Homo sapiens]	gi|426370835|ref|XM_004052314.1|	4002	0	PREDICTED: Gorilla gorilla gorilla zinc finger protein 202, transcript variant 3 (ZNF202), mRNA	O95125	254	1e-77	Zinc finger protein 202	.	.	.	.	pfam02023	SCAN	SCAN domain. The SCAN domain (named after SRE-ZBP, CTfin51, AW-1 and Number 18 cDNA) is found in several pfam00096 proteins. The domain has been shown to be able to mediate homo- and hetero-oligomerization.	GO:0006629|lipid metabolic process;GO:0000122|negative regulation of transcription from RNA polymerase II promoter;GO:0006366|transcription from RNA polymerase II promoter;	GO:0005739|mitochondrion;GO:0005654|nucleoplasm;GO:0005634|nucleus;	GO:0003677|DNA binding;GO:0046872|metal ion binding;GO:0000981|RNA polymerase II transcription factor activity, sequence-specific DNA binding;GO:0003700|transcription factor activity, sequence-specific DNA binding;	K09229	ZKSCAN; KRAB and SCAN domains-containing zinc finger protein
ENSG00000183779	75	54	65	62.0023	141	144	114	136.711	0.453528	-1.14074	3.25e-08	2.93e-07	down	yes	ZNF703	protein_coding	chr8:37695751-37700021:+	gi|13376611|ref|NP_079345.1|	1708	0	zinc finger protein 703 [Homo sapiens]	gi|395739578|ref|XM_002818993.2|	3074	0	PREDICTED: Pongo abelii zinc finger protein 703 (ZNF703), mRNA	Q9H7S9	662	0	Zinc finger protein 703	.	.	.	.	pfam12402	nlz1	NocA-like zinc-finger protein 1. This domain family is found in eukaryotes, and is typically between 42 and 57 amino acids in length. There is a conserved GAY sequence motif. There is a single completely conserved residue G that may be functionally important. Nlz1 self-associated via its C terminus, interacted with Nlz2, and bound to histone deacetylases.	GO:0034333|adherens junction assembly;GO:0071392|cellular response to estradiol stimulus;GO:0060644|mammary gland epithelial cell differentiation;GO:0034111|negative regulation of homotypic cell-cell adhesion;GO:0045892|negative regulation of transcription, DNA-templated;GO:0030335|positive regulation of cell migration;GO:0008284|positive regulation of cell proliferation;GO:0010718|positive regul…	GO:0005737|cytoplasm;GO:0016363|nuclear matrix;GO:0005634|nucleus;GO:0043234|protein complex;	GO:0046872|metal ion binding;GO:0003676|nucleic acid binding;	.	.
ENSG00000180914	12	6	10	8.93829	55	39	32	42.89	0.208401	-2.26257	4.31e-08	3.82e-07	down	yes	OXTR	protein_coding	chr3:8750408-8769628:-	gi|426339284|ref|XP_004033584.1|	1559	0	PREDICTED: oxytocin receptor [Gorilla gorilla gorilla]	gi|32307151|ref|NM_000916.3|	4361	0	Homo sapiens oxytocin receptor (OXTR), mRNA	P30559	603	0	Oxytocin receptor	.	.	.	.	pfam00001	7tm_1	7 transmembrane receptor (rhodopsin family). This family contains, amongst other G-protein-coupled receptors (GCPRs), members of the opsin family, which have been considered to be typical members of the rhodopsin superfamily. They share several motifs, mainly the seven transmembrane helices, GCPRs of the rhodopsin superfamily. All opsins bind a chromophore, such as 11-cis-retinal. The function of…	GO:0007166|cell surface receptor signaling pathway;GO:0032870|cellular response to hormone stimulus;GO:0048565|digestive tract development;GO:0042755|eating behavior;GO:0070371|ERK1 and ERK2 cascade;GO:0044849|estrous cycle;GO:0007565|female pregnancy;GO:0007507|heart development;GO:0007595|lactation;GO:0042711|maternal behavior;GO:0060137|maternal process involved in parturition;GO:0007613|memor…	GO:0016324|apical plasma membrane;GO:0005913|cell-cell adherens junction;GO:0005887|integral component of plasma membrane;GO:0005622|intracellular;GO:0005902|microvillus;GO:0005886|plasma membrane;	GO:0004990|oxytocin receptor activity;GO:0042277|peptide binding;GO:0017046|peptide hormone binding;GO:0005000|vasopressin receptor activity;	K04229	OXTR; oxytocin receptor
ENSG00000115590	0	0	1	0.314358	10	13	15	13.0896	0.0240159	-5.37987	4.57e-06	3.06e-05	down	yes	IL1R2	protein_coding	chr2:101991844-102028544:+	gi|578804865|ref|XP_006712799.1|	2251	0	PREDICTED: interleukin-1 receptor type 2 isoform X3 [Homo sapiens]	gi|426336630|ref|XM_004031522.1|	1515	0	PREDICTED: Gorilla gorilla gorilla interleukin 1 receptor, type II, transcript variant 2 (IL1R2), mRNA	P27930	313	6e-104	Interleukin-1 receptor type 2	.	.	.	.	pfam13895	Ig_2	Immunoglobulin domain. This domain contains immunoglobulin-like domains.	GO:0006955|immune response;GO:1900016|negative regulation of cytokine production involved in inflammatory response;GO:0050712|negative regulation of interleukin-1 alpha secretion;GO:2000660|negative regulation of interleukin-1-mediated signaling pathway;GO:0010955|negative regulation of protein processing;	GO:0005737|cytoplasm;GO:0005576|extracellular region;GO:0016021|integral component of membrane;GO:0005886|plasma membrane;	GO:0004908|interleukin-1 receptor activity;GO:0004910|interleukin-1, Type II, blocking receptor activity;	K04387	IL1R2; interleukin 1 receptor type II
ENSG00000174808	1	4	2	2.2469	9	19	12	13.8548	0.162175	-2.62438	0.000812582	0.0038693	down	yes	BTC	protein_coding	chr4:74744759-74794686:-	gi|332233210|ref|XP_003265796.1|	736	9e-88	PREDICTED: probetacellulin [Nomascus leucogenys]	gi|544432725|ref|XM_005555059.1|	2387	0	PREDICTED: Macaca fascicularis betacellulin (BTC), mRNA	P35070	286	1e-88	Probetacellulin	.	.	.	.	pfam13584	BatD	Oxygen tolerance. This family of proteins carries up to three membrane spanning regions and is involved in tolerance to oxygen in in Bacteroides spp.	GO:0007173|epidermal growth factor receptor signaling pathway;GO:0038128|ERBB2 signaling pathway;GO:0000165|MAPK cascade;GO:0043066|negative regulation of apoptotic process;GO:0048015|phosphatidylinositol-mediated signaling;GO:0045597|positive regulation of cell differentiation;GO:0051781|positive regulation of cell division;GO:0008284|positive regulation of cell proliferation;GO:0048146|positive…	GO:0005576|extracellular region;GO:0005615|extracellular space;GO:0016021|integral component of membrane;GO:0005622|intracellular;GO:0005886|plasma membrane;	GO:0005154|epidermal growth factor receptor binding;GO:0008083|growth factor activity;GO:0046934|phosphatidylinositol-4,5-bisphosphate 3-kinase activity;GO:0004713|protein tyrosine kinase activity;GO:0005088|Ras guanyl-nucleotide exchange factor activity;	K09783	BTC; betacellulin
ENSG00000255363	0	0	0	0	3	9	5	5.91384	#NAME?	#NAME?	0.00195352	0.00868704	down	yes	AP001189.5	lincRNA	chr11:76607853-76630427:-	gi|795546510|ref|XP_011717440.1|	329	2e-33	PREDICTED: uncharacterized protein LOC105468786 [Macaca nemestrina]	gi|28189513|dbj|AP001189.5|	656	0	Homo sapiens genomic DNA, chromosome 11 clone:RP11-672A2, complete sequence	.	.	.	.	.	.	.	.	pfam04593	SelP_C	Selenoprotein P, C terminal region. SelP is the only known eukaryotic selenoprotein that contains multiple selenocysteine (Sec) residues, and accounts for more than 50% of the selenium content of rat and human plasma. It is thought to be glycosylated. SelP may have antioxidant properties. It can attach to epithelial cells, and may protect vascular endothelial cells against peroxynitrite toxicity.…	.	.	.	.	.
ENSG00000171130	10	15	11	11.5305	40	27	40	36.5203	0.31573	-1.66324	5.43e-05	0.000311711	down	yes	ATP6V0E2	protein_coding	chr7:149872968-149880698:+	gi|585635062|ref|NP_001276919.1|	1005	1e-130	V-type proton ATPase subunit e 2 isoform 3 [Homo sapiens]	gi|585866351|ref|NM_145230.3|	2727	0	Homo sapiens ATPase, H+ transporting V0 subunit e2 (ATP6V0E2), transcript variant 1, mRNA	Q5EB76	94.4	2e-23	V-type proton ATPase subunit e 2	.	.	.	.	pfam05493	ATP_synt_H	ATP synthase subunit H. ATP synthase subunit H is an extremely hydrophobic of approximately 9 kDa. This subunit may be required for assembly of vacuolar ATPase.	GO:0015991|ATP hydrolysis coupled proton transport;GO:0016049|cell growth;GO:0008286|insulin receptor signaling pathway;GO:0034220|ion transmembrane transport;GO:0090383|phagosome acidification;GO:0016241|regulation of macroautophagy;GO:0033572|transferrin transport;GO:0007035|vacuolar acidification;	GO:0010008|endosome membrane;GO:0016021|integral component of membrane;GO:0016020|membrane;GO:0030670|phagocytic vesicle membrane;GO:0033179|proton-transporting V-type ATPase, V0 domain;	GO:0042625|ATPase activity, coupled to transmembrane movement of ions;GO:0046961|proton-transporting ATPase activity, rotational mechanism;	K02153	ATPeV0E, ATP6H; V-type H+-transporting ATPase subunit e
ENSG00000188859	1	1	1	0.959435	12	5	8	8.464	0.113355	-3.14108	0.00398828	0.0166258	down	yes	FAM78B	protein_coding	chr1:166057426-166166969:-	gi|63003925|ref|NP_780670.2|	1379	0	protein FAM78B [Mus musculus]	gi|17221257|emb|AL626787.9|	3239	0	Human DNA sequence from clone RP11-375H19 on chromosome 1, complete sequence	Q8BQN5	518	7e-171	Protein FAM78B	.	.	.	.	pfam00223	PsaA_PsaB	Photosystem I psaA/psaB protein.	GO:0007155|cell adhesion;GO:0000028|ribosomal small subunit assembly;GO:0006412|translation;	GO:0022627|cytosolic small ribosomal subunit;GO:0005634|nucleus;GO:0005886|plasma membrane;	GO:0005055|laminin receptor activity;GO:0003735|structural constituent of ribosome;	.	.
ENSG00000251595	12	8	15	11.1588	26	32	21	27.1383	0.411184	-1.28214	0.0052621	0.0213841	down	yes	ABCA11P	transcribed_processed_pseudogene	chr4:425435-474129:-	gi|685599389|ref|XP_003913396.2|	752	0	PREDICTED: ATP-binding cassette sub-family A member 10 isoform X4 [Papio anubis]	gi|15638708|gb|AC092574.2|	2110	0	Homo sapiens BAC clone RP11-2H3 from 4, complete sequence	Q8WWZ4	39.3	2e-23	ATP-binding cassette sub-family A member 10	RSc1974	90.1	3e-25	COG1131	pfam01352	KRAB	KRAB box. The KRAB domain (or Kruppel-associated box) is present in about a third of zinc finger proteins containing C2H2 fingers. The KRAB domain is found to be involved in protein-protein interactions. The KRAB domain is generally encoded by two exons. The regions coded by the two exons are known as KRAB-A and KRAB-B. The A box plays an important role in repression by binding to corepressors, w…	GO:0006869|lipid transport;	GO:0016021|integral component of membrane;GO:0043231|intracellular membrane-bounded organelle;	GO:0005524|ATP binding;GO:0042626|ATPase activity, coupled to transmembrane movement of substances;	K05652	ABCA10; ATP-binding cassette, subfamily A (ABC1), member 10
ENSG00000254876	0	1	0	0.324368	4	8	7	6.57881	0.049305	-4.34212	0.00403769	0.016814	down	yes	AL590705.5	processed_transcript	chr9:97238449-97297314:+	gi|724857284|ref|XP_010368304.1|	1175	5e-151	PREDICTED: stimulated by retinoic acid gene 6 protein homolog [Rhinopithecus roxellana]	gi|302565869|ref|NR_036526.1|	3161	0	Homo sapiens SUGT1-1300002K09Rik pseudogene (LOC100499484), non-coding RNA	Q9P1Z9	72.8	5e-12	Coiled-coil domain-containing protein 180	.	.	.	.	pfam14752	RBP_receptor	Retinol binding protein receptor. Proteins in this family function as retinol binding protein receptors.	.	GO:0070062|extracellular exosome;GO:0016021|integral component of membrane;	.	.	.
ENSG00000197785	405	584	558	494.73	1127	1118	961	1098.3	0.45045	-1.15056	7.9e-15	1.42e-13	down	yes	ATAD3A	protein_coding	chr1:1512151-1534687:+	gi|767906275|ref|XP_011540546.1|	2829	0	PREDICTED: ATPase family AAA domain-containing protein 3B isoform X5 [Homo sapiens]	gi|283436219|ref|NM_018188.3|	2612	0	Homo sapiens ATPase family, AAA domain containing 3A (ATAD3A), transcript variant 1, mRNA	Q5T9A4	952	0	ATPase family AAA domain-containing protein 3B	MJ1494	80.5	3e-15	COG1223	pfam12037	DUF3523	Domain of unknown function (DUF3523). This presumed domain is functionally uncharacterized. This domain is found in eukaryotes. This domain is typically between 257 to 277 amino acids in length. This domain is found associated with pfam00004. This domain has a conserved LER sequence motif.	.	GO:0005743|mitochondrial inner membrane;	GO:0005524|ATP binding;	K17681	ATAD3A_B; ATPase family AAA domain-containing protein 3A/B
ENSG00000130402	5099	5685	6253	5445.01	11293	10464	10564	11067.4	0.491985	-1.02331	1.9e-31	1.25e-29	down	yes	ACTN4	protein_coding	chr19:38647649-38731583:+	gi|12025678|ref|NP_004915.2|	4816	0	alpha-actinin-4 [Homo sapiens]	gi|316660986|ref|NM_004924.4|	3911	0	Homo sapiens actinin, alpha 4 (ACTN4), mRNA	A5D7D1	132	1e-34	Alpha-actinin-4	SPAC15A10.08	258	2e-76	COG5069	pfam00307	CH	Calponin homology (CH) domain. The CH domain is found in both cytoskeletal proteins and signal transduction proteins. The CH domain is involved in actin binding in some members of the family. However in calponins there is evidence that the CH domain is not involved in its actin binding activity. Most member proteins have from two to four copies of the CH domain, however some proteins such as calp…	GO:0051017|actin filament bundle assembly;GO:0070830|bicellular tight junction assembly;GO:0051271|negative regulation of cellular component movement;GO:1900025|negative regulation of substrate adhesion-dependent cell spreading;GO:0035357|peroxisome proliferator activated receptor signaling pathway;GO:0002576|platelet degranulation;GO:0030335|positive regulation of cell migration;GO:0051272|posit…	GO:0005903|brush border;GO:0005911|cell-cell junction;GO:0030863|cortical cytoskeleton;GO:0005737|cytoplasm;GO:0070062|extracellular exosome;GO:0005576|extracellular region;GO:0005615|extracellular space;GO:0005925|focal adhesion;GO:0005622|intracellular;GO:0030529|ribonucleoprotein complex;GO:0043005|neuron projection;GO:0005634|nucleus;GO:0048471|perinuclear region of cytoplasm;GO:0031093|plate…	GO:0003779|actin binding;GO:0051015|actin filament binding;GO:0005509|calcium ion binding;GO:0031490|chromatin DNA binding;GO:0005178|integrin binding;GO:0044325|ion channel binding;GO:0030374|ligand-dependent nuclear receptor transcription coactivator activity;GO:0035257|nuclear hormone receptor binding;GO:0001882|nucleoside binding;GO:0044822|poly(A) RNA binding;GO:0042803|protein homodimerizat…	K05699	ACTN; actinin alpha
ENSG00000198108	0	0	1	0.314358	5	3	9	5.82163	0.0539983	-4.21094	0.00830593	0.0322534	down	yes	CHSY3	protein_coding	chr5:129904472-130186634:+	gi|74271903|ref|NP_787052.3|	3996	0	chondroitin sulfate synthase 3 [Homo sapiens]	gi|42491196|emb|AJ578034.2|	3826	0	Homo sapiens mRNA for chodroitin synthase 2 (CHSY2 gene)	Q70JA7	1533	0	Chondroitin sulfate synthase 3	.	.	.	.	pfam05679	CHGN	Chondroitin N-acetylgalactosaminyltransferase.	GO:0060349|bone morphogenesis;GO:0002063|chondrocyte development;GO:0030206|chondroitin sulfate biosynthetic process;GO:0030279|negative regulation of ossification;GO:0045880|positive regulation of smoothened signaling pathway;GO:0009954|proximal/distal pattern formation;GO:0031667|response to nutrient levels;GO:0051923|sulfation;	GO:0005576|extracellular region;GO:0032580|Golgi cisterna membrane;GO:0000139|Golgi membrane;GO:0016021|integral component of membrane;GO:0016020|membrane;	GO:0047238|glucuronosyl-N-acetylgalactosaminyl-proteoglycan 4-beta-N-acetylgalactosaminyltransferase activity;GO:0046872|metal ion binding;GO:0050510|N-acetylgalactosaminyl-proteoglycan 3-beta-glucuronosyltransferase activity;	K13499	CHSY; chondroitin sulfate synthase [EC:2.4.1.175 2.4.1.226]
ENSG00000049089	3	3	1	2.24959	11	12	13	12.3646	0.181938	-2.45848	0.00239983	0.0104784	down	yes	COL9A2	protein_coding	chr1:40300487-40317816:-	gi|119627629|gb|EAX07224.1|	1041	5e-126	collagen, type IX, alpha 2, isoform CRA_a [Homo sapiens]	gi|27552824|gb|BC041479.1|	2884	0	Homo sapiens, similar to alpha 2 type IX collagen, clone IMAGE:5248739, mRNA	Q14055	195	1e-54	Collagen alpha-2(IX) chain	.	.	.	.	pfam01391	Collagen	Collagen triple helix repeat (20 copies). Members of this family belong to the collagen superfamily. Collagens are generally extracellular structural proteins involved in formation of connective tissue structure. The alignment contains 20 copies of the G-X-Y repeat that forms a triple helix. The first position of the repeat is glycine, the second and third positions can be any residue but are fre…	GO:0030198|extracellular matrix organization;GO:0001501|skeletal system development;	GO:0005594|collagen type IX trimer;GO:0005788|endoplasmic reticulum lumen;GO:0005576|extracellular region;GO:0005578|proteinaceous extracellular matrix;	GO:0030020|extracellular matrix structural constituent conferring tensile strength;	K08131	COL9A; collagen, type IX, alpha
ENSG00000166387	17	25	38	25.5069	73	46	69	64.0952	0.397953	-1.32933	0.000358337	0.00181319	down	yes	PPFIBP2	protein_coding	chr11:7513298-7657127:+	gi|296439314|sp|Q8ND30.3|LIPB2_HUMAN	4522	0	RecName: Full=Liprin-beta-2; AltName: Full=Protein tyrosine phosphatase receptor type f polypeptide-interacting protein-binding protein 2; Short=PTPRF-interacting protein-binding protein 2	gi|375151571|ref|NM_003621.3|	3554	0	Homo sapiens PTPRF interacting protein, binding protein 2 (liprin beta 2) (PPFIBP2), transcript variant 1, mRNA	O35711	114	5e-29	Liprin-beta-2	.	.	.	.	pfam00536	SAM_1	SAM domain (Sterile alpha motif). It has been suggested that SAM is an evolutionarily conserved protein binding domain that is involved in the regulation of numerous developmental processes in diverse eukaryotes. The SAM domain can potentially function as a protein interaction module through its ability to homo- and heterooligomerise with other SAM domains.	.	GO:0005615|extracellular space;	.	.	.
ENSG00000100197	1	1	4	1.90251	11	7	10	9.54449	0.199331	-2.32677	0.0112454	0.0423127	down	yes	CYP2D6	protein_coding	chr22:42126499-42130906:-	gi|392513721|ref|NP_000097.3|	2425	0	cytochrome P450 2D6 isoform 1 [Homo sapiens]	gi|62088563|dbj|AB209492.1|	2226	0	Homo sapiens premature mRNA for debrisoquine 4-hydroxylase mutant allele variant	P10635	411	0	Cytochrome P450 2D6	.	.	.	.	pfam00067	p450	Cytochrome P450. Cytochrome P450s are haem-thiolate proteins involved in the oxidative degradation of various compounds. They are particularly well known for their role in the degradation of environmental toxins and mutagens. They can be divided into 4 classes, according to the method by which electrons from NAD(P)H are delivered to the catalytic site. Sequence conservation is relatively low with…	GO:0009822|alkaloid catabolic process;GO:0009820|alkaloid metabolic process;GO:0019369|arachidonic acid metabolic process;GO:0009804|coumarin metabolic process;GO:0042737|drug catabolic process;GO:0017144|drug metabolic process;GO:0046483|heterocycle metabolic process;GO:0033076|isoquinoline alkaloid metabolic process;GO:0016098|monoterpenoid metabolic process;GO:0051100|negative regulation of bi…	GO:0005783|endoplasmic reticulum;GO:0005789|endoplasmic reticulum membrane;GO:0005739|mitochondrion;GO:0031090|organelle membrane;	GO:0008392|arachidonic acid epoxygenase activity;GO:0070330|aromatase activity;GO:0008144|drug binding;GO:0020037|heme binding;GO:0005506|iron ion binding;GO:0004497|monooxygenase activity;GO:0016491|oxidoreductase activity;GO:0016712|oxidoreductase activity, acting on paired donors, with incorporation or reduction of molecular oxygen, reduced flavin or flavoprotein as one donor, and incorporatio…	K17712	CYP2D6; cytochrome P450, family 2, subfamily D, polypeptide 6 [EC:1.14.14.1]
ENSG00000141002	271	260	234	244.808	524	476	448	495.489	0.494072	-1.01721	1.01e-16	2.15e-15	down	yes	TCF25	protein_coding	chr16:89873570-89913627:+	gi|530424701|ref|XP_005256355.1|	3472	0	PREDICTED: transcription factor 25 isoform X4 [Homo sapiens]	gi|530424700|ref|XM_005256298.1|	2371	0	PREDICTED: Homo sapiens transcription factor 25 (basic helix-loop-helix) (TCF25), transcript variant X4, mRNA	Q9BQ70	207	2e-59	Transcription factor 25	.	.	.	.	pfam04910	Tcf25	Transcriptional repressor TCF25. Members of this family are transcriptional repressors. They may act by increasing histone deacetylase activity at promoter regions.	GO:0007507|heart development;GO:0000122|negative regulation of transcription from RNA polymerase II promoter;GO:0006351|transcription, DNA-templated;	GO:0005634|nucleus;	GO:0003677|DNA binding;GO:0003700|transcription factor activity, sequence-specific DNA binding;	.	.
ENSG00000144647	61	66	82	66.7489	143	143	114	137.007	0.487195	-1.03743	3.43e-07	2.7e-06	down	yes	POMGNT2	protein_coding	chr3:43079232-43106076:-	gi|31542693|ref|NP_116195.2|	2845	0	protein O-linked-mannose beta-1,4-N-acetylglucosaminyltransferase 2 precursor [Homo sapiens]	gi|404247477|ref|NM_032806.5|	2544	0	Homo sapiens protein O-linked mannose N-acetylglucosaminyltransferase 2 (beta 1,4-) (POMGNT2), mRNA	Q8NAT1	1099	0	Protein O-linked-mannose beta-1,4-N-acetylglucosaminyltransferase 2	.	.	.	.	pfam04577	DUF563	Protein of unknown function (DUF563). Family of uncharacterized proteins.	GO:0001764|neuron migration;GO:0006493|protein O-linked glycosylation;GO:0035269|protein O-linked mannosylation;	GO:0005783|endoplasmic reticulum;GO:0005789|endoplasmic reticulum membrane;GO:0016021|integral component of membrane;	GO:0008375|acetylglucosaminyltransferase activity;GO:0097363|protein O-GlcNAc transferase activity;	K18207	GTDC2; protein O-mannose beta-1,4-N-acetylglucosaminyltransferase [EC:2.4.1.312]
ENSG00000101361	1484	1700	1753	1578.43	5515	4528	4890	5104.4	0.309229	-1.69325	5.59e-81	3.85e-78	down	yes	NOP56	protein_coding	chr20:2652145-2658393:+	gi|2230878|emb|CAA72789.1|	2473	0	hNop56 [Homo sapiens]	gi|379642955|ref|NG_032136.1|	2980	0	Homo sapiens NOP56 ribonucleoprotein (NOP56), RefSeqGene on chromosome 20	O00567	195	8e-55	Nucleolar protein 56	SPBC646.10c	475	3e-158	COG1498	pfam01798	Nop	Putative snoRNA binding domain. This family consists of various Pre RNA processing ribonucleoproteins. The function of the aligned region is unknown however it may be a common RNA or snoRNA or Nop1p binding domain. Nop5p (Nop58p) from yeast is the protein component of a ribonucleoprotein protein required for pre-18s rRNA processing and is suggested to function with Nop1p in a snoRNA complex. Nop5…	GO:0042254|ribosome biogenesis;	GO:0005737|cytoplasm;GO:0005730|nucleolus;	.	K14564	NOP56; nucleolar protein 56
ENSG00000197140	2	3	0	1.61452	13	8	9	10.2036	0.15823	-2.6599	0.0038137	0.015944	down	yes	ADAM32	protein_coding	chr8:39106990-39284911:+	gi|296434389|sp|Q8TC27.2|ADA32_HUMAN	3811	0	RecName: Full=Disintegrin and metalloproteinase domain-containing protein 32; Short=ADAM 32; Flags: Precursor	gi|62088959|dbj|AB209690.1|	6821	0	Homo sapiens mRNA for ADAM 32 precursor (A disintegrin and metalloprotease domain 32) variant protein	P08548	53.5	6e-155	LINE-1 reverse transcriptase homolog	.	.	.	.	pfam01421	Reprolysin	Reprolysin (M12B) family zinc metalloprotease. The members of this family are enzymes that cleave peptides. These proteases require zinc for catalysis. Members of this family are also known as adamalysins. Most members of this family are snake venom endopeptidases, but there are also some mammalian proteins such as human ADAM8 and fertilin. Fertilin and closely related proteins appear to not have…	.	GO:0016021|integral component of membrane;	GO:0004222|metalloendopeptidase activity;	K16070	ADAM32; disintegrin and metalloproteinase domain-containing protein 32 [EC:3.4.24.-]
ENSG00000272486	2	7	2	3.54071	15	13	17	15.4122	0.229734	-2.12196	0.0108791	0.0411191	down	yes	AC090922.1	antisense	chr8:124579631-124580648:+	.	.	.	.	gi|551866466|tpe|HG501650.1|	1018	0	TPA: Homo sapiens long non-coding RNA OTTHUMT00000470864.1 (RP11-532M24.1 gene), antisense	.	.	.	.	.	.	.	.	pfam04749	PLAC8	PLAC8 family. This family includes the Placenta-specific gene 8 protein.	.	.	.	.	.
ENSG00000184939	76	70	76	70.9708	160	159	171	168.036	0.422356	-1.24347	8.05e-11	9.6e-10	down	yes	ZFP90	protein_coding	chr16:68530090-68576072:+	gi|113680890|ref|NP_597715.2|	3314	0	zinc finger protein 90 homolog isoform 1 [Homo sapiens]	gi|26996848|gb|BC040486.1|	4594	0	Homo sapiens zinc finger protein 90 homolog (mouse), mRNA (cDNA clone IMAGE:5271431)	Q8TF47	85.9	1e-17	Zinc finger protein 90 homolog	.	.	.	.	pfam01352	KRAB	KRAB box. The KRAB domain (or Kruppel-associated box) is present in about a third of zinc finger proteins containing C2H2 fingers. The KRAB domain is found to be involved in protein-protein interactions. The KRAB domain is generally encoded by two exons. The regions coded by the two exons are known as KRAB-A and KRAB-B. The A box plays an important role in repression by binding to corepressors, w…	GO:0043392|negative regulation of DNA binding;GO:0045893|positive regulation of transcription, DNA-templated;GO:0006351|transcription, DNA-templated;	GO:0005634|nucleus;	GO:0003677|DNA binding;GO:0046872|metal ion binding;GO:0001078|transcriptional repressor activity, RNA polymerase II core promoter proximal region sequence-specific binding;	K09228	KRAB; KRAB domain-containing zinc finger protein
ENSG00000155970	0	0	0	0	18	22	11	17.5038	#NAME?	#NAME?	3.95e-09	3.93e-08	down	yes	MICU3	protein_coding	chr8:17027238-17122644:+	gi|32171205|ref|NP_859074.1|	2601	0	calcium uptake protein 3, mitochondrial [Homo sapiens]	gi|229608893|ref|NM_181723.2|	3987	0	Homo sapiens mitochondrial calcium uptake family, member 3 (MICU3), mRNA	Q86XE3	262	9e-84	Calcium uptake protein 3, mitochondrial	.	.	.	.	pfam13833	EF-hand_8	EF-hand domain pair.	.	GO:0016021|integral component of membrane;GO:0005739|mitochondrion;	GO:0005509|calcium ion binding;	.	.
ENSG00000089486	92	82	94	85.653	300	261	296	293.311	0.292021	-1.77585	6.09e-28	3.12e-26	down	yes	CDIP1	protein_coding	chr16:4510675-4538828:-	gi|6716410|gb|AAF26619.1|AF131218_1	528	9e-84	chromosome 16 open reading frame 5 [Homo sapiens]	gi|426381041|ref|XM_004057118.1|	2856	0	PREDICTED: Gorilla gorilla gorilla LITAF-like protein-like, transcript variant 1 (LOC101152136), mRNA	Q9DB75	70.9	3e-14	Cell death-inducing p53-target protein 1	.	.	.	.	pfam10601	zf-LITAF-like	LITAF-like zinc ribbon domain. Members of this family display a conserved zinc ribbon structure with the motif C-XX-C- separated from the more C-terminal HX-C(P)X-C-X4-G-R motif by a variable region of usually 25-30 (hydrophobic) residues. Although it belongs to one of the zinc finger's fold groups (zinc ribbon), this particular domain was first identified in LPS-induced tumor necrosis alpha fact…	GO:0006915|apoptotic process;GO:0042771|intrinsic apoptotic signaling pathway in response to DNA damage by p53 class mediator;GO:0033209|tumor necrosis factor-mediated signaling pathway;	GO:0005634|nucleus;	.	.	.
ENSG00000126254	381	443	470	413.633	1218	1127	1078	1171.78	0.352996	-1.50228	1.87e-44	2.73e-42	down	yes	RBM42	protein_coding	chr19:35629030-35637686:+	gi|545830327|ref|XP_005664571.1|	633	2e-73	PREDICTED: RNA-binding protein 42 isoform X4 [Sus scrofa]	gi|34147641|ref|NM_024321.3|	1650	0	Homo sapiens RNA binding motif protein 42 (RBM42), mRNA	Q0P5L0	62.8	3e-09	RNA-binding protein 42	.	.	.	.	pfam00076	RRM_1	RNA recognition motif. (a.k.a. RRM, RBD, or RNP domain). The RRM motif is probably diagnostic of an RNA binding protein. RRMs are found in a variety of RNA binding proteins, including various hnRNP proteins, proteins implicated in regulation of alternative splicing, and protein components of snRNPs. The motif also appears in a few single stranded DNA binding proteins. The RRM structure consists o…	.	GO:0005737|cytoplasm;GO:0005634|nucleus;	GO:0000166|nucleotide binding;GO:0003723|RNA binding;	.	.
ENSG00000179409	537	543	619	542.94	1186	1238	1112	1212.64	0.447733	-1.15929	2.62e-32	1.79e-30	down	yes	GEMIN4	protein_coding	chr17:744414-753999:-	gi|122939157|ref|NP_056536.2|	5524	0	gem-associated protein 4 [Homo sapiens]	gi|24418207|gb|AC087392.10|	4729	0	Homo sapiens chromosome 17, clone RP11-676J12, complete sequence	P57678	2127	0	Gem-associated protein 4	.	.	.	.	pfam12288	CsoS2_M	Carboxysome shell peptide mid-region. This domain family is found in bacteria and eukaryotes, and is approximately 430 amino acids in length. This family is annotated frequently as a carboxysome shell peptide, however there is little publication to confirm this.	GO:0051170|nuclear import;GO:0006364|rRNA processing;GO:0000387|spliceosomal snRNP assembly;	GO:0005737|cytoplasm;GO:0005829|cytosol;GO:0070062|extracellular exosome;GO:0097504|Gemini of coiled bodies;GO:0016020|membrane;GO:0005730|nucleolus;GO:0005654|nucleoplasm;GO:0005634|nucleus;GO:0030532|small nuclear ribonucleoprotein complex;GO:0032797|SMN complex;GO:0034719|SMN-Sm protein complex;	.	K13132	GEMIN4; gem associated protein 4
ENSG00000135454	2	4	3	2.88196	10	11	14	12.031	0.239544	-2.06163	0.00825381	0.0320854	down	yes	B4GALNT1	protein_coding	chr12:57623410-57633355:-	gi|4503893|ref|NP_001469.1|	2598	0	beta-1,4 N-acetylgalactosaminyltransferase 1 isoform 1 precursor [Homo sapiens]	gi|62088499|dbj|AB209460.1|	5577	0	Homo sapiens mRNA for UDP-N-acetyl-alpha-D-galactosamine:(N-acetylneuraminyl)-galactosylglucosylceramide N-acetylgalactosaminyltransferase variant protein	Q00973	185	1e-113	Beta-1,4 N-acetylgalactosaminyltransferase 1	.	.	.	.	pfam00535	Glycos_transf_2	Glycosyl transferase family 2. Diverse family, transferring sugar from UDP-glucose, UDP-N-acetyl- galactosamine, GDP-mannose or CDP-abequose, to a range of substrates including cellulose, dolichol phosphate and teichoic acids.	GO:0005975|carbohydrate metabolic process;GO:0001574|ganglioside biosynthetic process;GO:0006687|glycosphingolipid metabolic process;GO:0030259|lipid glycosylation;GO:0019915|lipid storage;GO:0006486|protein glycosylation;GO:0007283|spermatogenesis;	GO:0030173|integral component of Golgi membrane;GO:0016020|membrane;GO:0005886|plasma membrane;	GO:0003947|(N-acetylneuraminyl)-galactosylglucosylceramide N-acetylgalactosaminyltransferase activity;	K00725	B4GALNT1, GALGT; (N-Acetylneuraminyl)-galactosylglucosylceramide N-acetylgalactosaminyltransferase [EC:2.4.1.92]
ENSG00000118894	30	53	53	43.4738	165	165	122	154.77	0.280892	-1.83191	2.99e-11	3.73e-10	down	yes	EEF2KMT	protein_coding	chr16:5084304-5097808:-	gi|42476337|ref|NP_958802.1|	1743	0	protein-lysine N-methyltransferase EEF2KMT isoform 1 [Homo sapiens]	gi|573459704|ref|NM_201400.3|	2384	0	Homo sapiens eukaryotic elongation factor 2 lysine methyltransferase (EEF2KMT), transcript variant 1, mRNA	A6NEL3	275	2e-92	Putative protein FAM86C2P	.	.	.	.	pfam14904	FAM86	Family of unknown function. Function of this protein family is not known.	GO:0018023|peptidyl-lysine trimethylation;	GO:0005737|cytoplasm;	GO:0016279|protein-lysine N-methyltransferase activity;	.	.
ENSG00000152910	1	0	0	0.320708	31	25	24	27.3197	0.0117391	-6.41253	9.74e-13	1.41e-11	down	yes	CNTNAP4	protein_coding	chr16:76277278-76559238:+	gi|29421210|dbj|BAB21854.2|	7077	0	KIAA1763 protein [Homo sapiens]	gi|116284403|ref|NM_033401.3|	4867	0	Homo sapiens contactin associated protein-like 4 (CNTNAP4), transcript variant 1, mRNA	Q9C0A0	2648	0	Contactin-associated protein-like 4	.	.	.	.	pfam00754	F5_F8_type_C	F5/8 type C domain. This domain is also known as the discoidin (DS) domain family.	GO:0007155|cell adhesion;GO:2000821|regulation of grooming behavior;GO:0032225|regulation of synaptic transmission, dopaminergic;GO:0032228|regulation of synaptic transmission, GABAergic;	GO:0030054|cell junction;GO:0030425|dendrite;GO:0016021|integral component of membrane;GO:0042734|presynaptic membrane;	.	.	.
ENSG00000103423	737	844	947	807.826	1704	1508	1612	1651.01	0.489293	-1.03123	1.47e-21	4.71e-20	down	yes	DNAJA3	protein_coding	chr16:4425805-4456775:+	gi|205360838|ref|NP_005138.3|	2389	0	dnaJ homolog subfamily A member 3, mitochondrial isoform 1 [Homo sapiens]	gi|34536046|dbj|AK128595.1|	3169	0	Homo sapiens cDNA FLJ46754 fis, clone TRACH3023242	Q96EY1	226	7e-70	DnaJ homolog subfamily A member 3, mitochondrial	NMB0059	208	1e-58	COG0484	pfam00226	DnaJ	DnaJ domain. DnaJ domains (J-domains) are associated with hsp70 heat-shock system and it is thought that this domain mediates the interaction. DnaJ-domain is therefore part of a chaperone (protein folding) system. The T-antigens, although not in Prosite are confirmed as DnaJ containing domains from literature.	GO:0006919|activation of cysteine-type endopeptidase activity involved in apoptotic process;GO:0006924|activation-induced cell death of T cells;GO:0007569|cell aging;GO:0006264|mitochondrial DNA replication;GO:0007005|mitochondrion organization;GO:0043066|negative regulation of apoptotic process;GO:0008285|negative regulation of cell proliferation;GO:0043154|negative regulation of cysteine-type e…	GO:0030054|cell junction;GO:0005737|cytoplasm;GO:0005829|cytosol;GO:0019897|extrinsic component of plasma membrane;GO:0043231|intracellular membrane-bounded organelle;GO:0005759|mitochondrial matrix;GO:0042645|mitochondrial nucleoid;GO:0005739|mitochondrion;GO:0031594|neuromuscular junction;GO:0005634|nucleus;GO:0045211|postsynaptic membrane;	GO:0005524|ATP binding;GO:0030695|GTPase regulator activity;GO:0005133|interferon-gamma receptor binding;GO:0046872|metal ion binding;GO:0051059|NF-kappaB binding;GO:0019901|protein kinase binding;GO:0008134|transcription factor binding;	K09504	DNAJA3; DnaJ homolog subfamily A member 3
ENSG00000236809	2	2	4	2.54759	26	17	11	18.3304	0.138981	-2.84704	3.65e-05	0.000215569	down	yes	SNX25P1	unprocessed_pseudogene	chr1:211417025-211417934:+	gi|694891643|ref|XP_009439706.1|	1386	0	PREDICTED: sorting nexin-25-like [Pan troglodytes]	gi|38708168|ref|NM_031953.2|	729	0	Homo sapiens sorting nexin 25 (SNX25), mRNA	Q9H3E2	521	1e-178	Sorting nexin-25	.	.	.	.	pfam02194	PXA	PXA domain. This domain is associated with PX domains pfam00787.	GO:0060394|negative regulation of pathway-restricted SMAD protein phosphorylation;GO:0030512|negative regulation of transforming growth factor beta receptor signaling pathway;GO:0015031|protein transport;GO:0032801|receptor catabolic process;	GO:0010008|endosome membrane;	GO:0035091|phosphatidylinositol binding;	K17887	SNX25, MDM1; sorting nexin-25
ENSG00000198960	0	0	0	0	50	47	51	50.7087	#NAME?	#NAME?	4.85e-25	2.04e-23	down	yes	ARMCX6	protein_coding	chrX:101615118-101618001:-	gi|768037866|ref|XP_011529278.1|	1763	0	PREDICTED: protein ARMCX6 isoform X1 [Homo sapiens]	gi|296179415|ref|NM_001184768.1|	1928	0	Homo sapiens armadillo repeat containing, X-linked 6 (ARMCX6), transcript variant 3, mRNA	Q7L4S7	231	3e-73	Protein ARMCX6	.	.	.	.	pfam04826	Arm_2	Armadillo-like. This domain contains armadillo-like repeats. Proteins containing this domain interact with numerous other proteins, through these interactions they are involved in a wide variety of processes including carcinogenesis, control of cellular ageing and survival, regulation of circadian rhythm and lysosomal sorting of G protein-coupled receptors.	.	GO:0016021|integral component of membrane;	.	.	.
ENSG00000224420	8	7	5	6.40804	29	16	14	19.9939	0.320499	-1.64161	0.00308042	0.0131814	down	yes	ADM5	protein_coding	chr19:49688664-49690575:+	gi|426389639|ref|XP_004061227.1|	809	7e-102	PREDICTED: putative adrenomedullin-5-like protein [Gorilla gorilla gorilla]	gi|22749680|gb|BC032764.1|	1715	0	Homo sapiens cDNA clone IMAGE:3460058	C9JUS6	287	1e-92	Putative adrenomedullin-5-like protein	.	.	.	.	pfam04094	DUF390	Protein of unknown function (DUF390). This is a family of long proteins currently only found in the rice genome. They have no known function. However they may be some kind of transposable element.	.	GO:0005576|extracellular region;	.	.	.
ENSG00000168743	11	13	8	10.2594	55	63	41	54.5501	0.188074	-2.41063	1.38e-10	1.61e-09	down	yes	NPNT	protein_coding	chr4:105894775-106004027:+	gi|767931590|ref|XP_011530123.1|	2733	0	PREDICTED: nephronectin isoform X3 [Homo sapiens]	gi|296011065|ref|NM_001033047.2|	4592	0	Homo sapiens nephronectin (NPNT), transcript variant 2, mRNA	Q5RBP1	273	3e-87	Nephronectin	.	.	.	.	pfam00629	MAM	MAM domain. An extracellular domain found in many receptors.	GO:0001658|branching involved in ureteric bud morphogenesis;GO:0033631|cell-cell adhesion mediated by integrin;GO:0007160|cell-matrix adhesion;GO:0071356|cellular response to tumor necrosis factor;GO:0045184|establishment of protein localization;GO:0030198|extracellular matrix organization;GO:0097195|pilomotor reflex;GO:0010694|positive regulation of alkaline phosphatase activity;GO:0010811|posit…	GO:0005604|basement membrane;GO:0070062|extracellular exosome;GO:0005576|extracellular region;GO:0034678|integrin alpha8-beta1 complex;GO:0005578|proteinaceous extracellular matrix;GO:0030485|smooth muscle contractile fiber;	GO:0005509|calcium ion binding;GO:0005178|integrin binding;	K06824	NPNT; nephronectin
ENSG00000165271	411	483	476	438.115	1487	1371	1291	1420.11	0.308507	-1.69662	9.96e-67	4e-64	down	yes	NOL6	protein_coding	chr9:33461441-33473930:-	gi|18644728|ref|NP_075068.2|	5564	0	nucleolar protein 6 alpha isoform [Homo sapiens]	gi|39777587|ref|NM_022917.4|	4741	0	Homo sapiens nucleolar protein 6 (RNA-associated) (NOL6), transcript variant alpha, mRNA	Q9H6R4	2147	0	Nucleolar protein 6	.	.	.	.	pfam03813	Nrap	Nrap protein. Members of this family are nucleolar RNA-associated proteins (Nrap) which are highly conserved from yeast (Saccharomyces cerevisiae) to human. In the mouse, Nrap is ubiquitously expressed and is specifically localized in the nucleolus. Nrap is a large nucleolar protein (of more than 1000 amino acids). Nrap appears to be associated with ribosome biogenesis by interacting with pre-rRN…	GO:0006364|rRNA processing;GO:0006409|tRNA export from nucleus;	GO:0000794|condensed nuclear chromosome;GO:0032545|CURI complex;GO:0005739|mitochondrion;GO:0005730|nucleolus;GO:0005654|nucleoplasm;GO:0005634|nucleus;GO:0032040|small-subunit processome;GO:0034456|UTP-C complex;	GO:0044822|poly(A) RNA binding;	K14544	UTP22, NOL6; U3 small nucleolar RNA-associated protein 22
ENSG00000181026	292	350	343	315.001	833	759	765	806.849	0.390408	-1.35694	3.36e-35	2.79e-33	down	yes	AEN	protein_coding	chr15:88621296-88632282:+	gi|675758485|ref|XP_003820459.2|	1725	0	PREDICTED: apoptosis-enhancing nuclease isoform X1 [Pan paniscus]	gi|62088225|dbj|AB209323.1|	5000	0	Homo sapiens mRNA for hypothetical protein FLJ12484 variant protein	Q8WTP8	174	6e-50	Apoptosis-enhancing nuclease	SPBC1604.09c	135	5e-34	COG0847	pfam00929	RNase_T	Exonuclease. This family includes a variety of exonuclease proteins, such as ribonuclease T and the epsilon subunit of DNA polymerase III.;	GO:0042771|intrinsic apoptotic signaling pathway in response to DNA damage by p53 class mediator;GO:0010212|response to ionizing radiation;	GO:0031965|nuclear membrane;GO:0005730|nucleolus;GO:0005654|nucleoplasm;GO:0005634|nucleus;	GO:0004527|exonuclease activity;GO:0003676|nucleic acid binding;	K18340	AEN, ISG20L1; apoptosis-enhancing nuclease [EC:3.1.-.-]
ENSG00000181027	62	88	78	72.9483	225	201	212	218.375	0.33405	-1.58186	6.11e-17	1.32e-15	down	yes	FKRP	protein_coding	chr19:46746046-46776988:+	gi|13236528|ref|NP_077277.1|	2301	0	fukutin-related protein [Homo sapiens]	gi|209574323|ref|NM_024301.4|	3332	0	Homo sapiens fukutin related protein (FKRP), transcript variant 1, mRNA	E7EU14	58.5	4e-10	Protein PPP5D1	RP689	60.8	4e-09	COG3475	pfam13900	GVQW	Putative binding domain. This short domain is often found nested inside other longer domains. The function is not known, but the domain carries a highly conserved GVQW motif. The members are rich in proline and cysteine. This may be a binding domain.	GO:0042771|intrinsic apoptotic signaling pathway in response to DNA damage by p53 class mediator;GO:0010212|response to ionizing radiation;	GO:0031965|nuclear membrane;GO:0005730|nucleolus;GO:0005654|nucleoplasm;GO:0005634|nucleus;	GO:0004527|exonuclease activity;GO:0003676|nucleic acid binding;	K11447	UTX, UTY; histone demethylase [EC:1.14.11.-]
ENSG00000275393	1	0	2	0.949425	10	10	7	9.24312	0.102717	-3.28325	0.00211739	0.00935246	down	yes	AC018695.6	sense_intronic	chr16:85697335-85697868:-	.	.	.	.	gi|13443271|gb|AC018695.6|	534	0	Homo sapiens BAC clone RP11-568J23 from 16, complete sequence	.	.	.	.	.	.	.	.	pfam07217	Het-C	Heterokaryon incompatibility protein Het-C. In filamentous fungi, het loci (for heterokaryon incompatibility) are believed to regulate self/nonself-recognition during vegetative growth. As filamentous fungi grow, hyphal fusion occurs within an individual colony to form a network. Hyphal fusion can occur also between different individuals to form a heterokaryon, in which genetically distinct nucle…	.	.	.	.	.
ENSG00000207445	0	3	2	1.60182	13	18	7	13.064	0.122613	-3.02781	0.0007174	0.0034513	down	yes	SNORD15B	snoRNA	chr11:75404421-75404566:+	.	.	.	.	gi|54781366|gb|AY791291.1|	146	1e-69	Homo sapiens ribosomal protein S3 (RPS3) gene, complete cds	.	.	.	.	.	.	.	.	pfam05699	Dimer_Tnp_hAT	hAT family C-terminal dimerization region. This dimerization region is found at the C terminus of the transposases of elements belonging to the Activator superfamily (hAT element superfamily). The isolated dimerization region forms extremely stable dimers in vitro.	.	.	.	.	.
ENSG00000105323	1980	2075	2272	2022.29	4549	3851	4212	4313.64	0.468813	-1.09292	1.17e-42	1.52e-40	down	yes	HNRNPUL1	protein_coding	chr19:41262496-41307598:+	gi|402905643|ref|XP_003915624.1|	3059	0	PREDICTED: heterogeneous nuclear ribonucleoprotein U-like protein 1 isoform X2 [Papio anubis]	gi|10434502|dbj|AK022863.1|	3505	0	Homo sapiens cDNA FLJ12801 fis, clone NT2RP2002099, highly similar to Heterogeneous nuclear ribonucleoprotein U-like protein 1	Q9BUJ2	229	4e-111	Heterogeneous nuclear ribonucleoprotein U-like protein 1	.	.	.	.	pfam13671	AAA_33	AAA domain. This family of domains contain only a P-loop motif, that is characteristic of the AAA superfamily. Many of the proteins in this family are just short fragments so there is no Walker B motif.	GO:0000398|mRNA splicing, via spliceosome;GO:0006355|regulation of transcription, DNA-templated;GO:0009615|response to virus;GO:0006396|RNA processing;GO:0006351|transcription, DNA-templated;	GO:0030529|ribonucleoprotein complex;GO:0005654|nucleoplasm;GO:0005634|nucleus;	GO:0019899|enzyme binding;GO:0044822|poly(A) RNA binding;GO:0003723|RNA binding;	K15047	HNRNPUL1, E1BAP5; heterogeneous nuclear ribonucleoprotein U-like protein 1
ENSG00000226124	5	5	9	6.05461	20	29	27	26.2033	0.231063	-2.11364	5.54e-05	0.000317874	down	yes	FTCDNL1	protein_coding	chr2:199760544-199851173:-	gi|821031445|ref|XP_012356433.1|	830	4e-107	PREDICTED: uncharacterized protein LOC100582755 [Nomascus leucogenys]	gi|315258725|dbj|AB568489.1|	1997	0	Homo sapiens FONG mRNA for formiminotransferase, complete cds	E5RQL4	269	1e-88	Formiminotransferase N-terminal subdomain-containing protein	TM0843	67.4	3e-12	COG3643	pfam07837	FTCD_N	Formiminotransferase domain, N-terminal subdomain. The formiminotransferase (FT) domain of formiminotransferase- cyclodeaminase (FTCD) forms a homodimer, and each protomer comprises two subdomains. The N-terminal subdomain is made up of a six-stranded mixed beta-pleated sheet and five alpha helices, which are arranged on the external surface of the beta sheet. This, in turn, faces the beta-sheet …	GO:0008152|metabolic process;	.	GO:0005542|folic acid binding;GO:0016740|transferase activity;	.	.
ENSG00000204767	12	24	17	16.9774	49	55	58	55.6598	0.305021	-1.71302	3.52e-06	2.4e-05	down	yes	FAM196B	protein_coding	chr5:169864264-169980740:-	gi|193788653|ref|NP_001123363.1|	2495	0	protein FAM196B [Homo sapiens]	gi|193788652|ref|NM_001129891.1|	2999	0	Homo sapiens family with sequence similarity 196, member B (FAM196B), mRNA	A6NMK8	965	0	Protein FAM196B	.	.	.	.	pfam15265	FAM196	FAM196 family. This protein family is a domain of unknown function. This family of proteins is found in eukaryotes and are typically between 441 and 534 amino acids in length.	GO:0051028|mRNA transport;GO:0006611|protein export from nucleus;GO:0006606|protein import into nucleus;	GO:0005737|cytoplasm;GO:0005643|nuclear pore;	GO:0005525|GTP binding;GO:0005049|nuclear export signal receptor activity;GO:0008536|Ran GTPase binding;	.	.
ENSG00000123080	218	215	278	227.045	542	555	532	558.625	0.406436	-1.2989	6.24e-21	1.89e-19	down	yes	CDKN2C	protein_coding	chr1:50960745-50974633:+	gi|4502751|ref|NP_001253.1|	796	2e-96	cyclin-dependent kinase 4 inhibitor C [Homo sapiens]	gi|21749475|dbj|AK091170.1|	2890	0	Homo sapiens cDNA FLJ33851 fis, clone CTONG2005635, highly similar to CYCLIN-DEPENDENT KINASE 6 INHIBITOR	P42773	311	3e-100	Cyclin-dependent kinase 4 inhibitor C	all2748	65.5	3e-10	COG0666	pfam12796	Ank_2	Ankyrin repeats (3 copies).	GO:0007050|cell cycle arrest;GO:0000082|G1/S transition of mitotic cell cycle;GO:0030308|negative regulation of cell growth;GO:0008285|negative regulation of cell proliferation;GO:0042326|negative regulation of phosphorylation;GO:0048709|oligodendrocyte differentiation;GO:0000079|regulation of cyclin-dependent protein serine/threonine kinase activity;	GO:0005737|cytoplasm;GO:0005829|cytosol;GO:0005634|nucleus;	GO:0004861|cyclin-dependent protein serine/threonine kinase inhibitor activity;GO:0019901|protein kinase binding;	K06622	CDKN2C, P18, INK4C; cyclin-dependent kinase inhibitor 2C
ENSG00000185686	1	0	0	0.320708	78	126	100	104.938	0.00305618	-8.35405	6.61e-45	9.85e-43	down	yes	PRAME	protein_coding	chr22:22547701-22559361:-	gi|418433871|gb|AFX65483.1|	2369	0	preferentially expressed antigen in melanoma [Homo sapiens]	gi|619328978|ref|NM_206953.2|	2831	0	Homo sapiens preferentially expressed antigen in melanoma (PRAME), transcript variant 2, mRNA	P78395	180	2e-51	Melanoma antigen preferentially expressed in tumors	.	.	.	.	pfam13136	DUF3984	Protein of unknown function (DUF3984). This family of proteins is functionally uncharacterized. This family of proteins is found in eukaryotes. Proteins in this family are typically between 393 and 442 amino acids in length.	GO:0006915|apoptotic process;GO:0030154|cell differentiation;GO:0043066|negative regulation of apoptotic process;GO:0045596|negative regulation of cell differentiation;GO:0048387|negative regulation of retinoic acid receptor signaling pathway;GO:0045892|negative regulation of transcription, DNA-templated;GO:0008284|positive regulation of cell proliferation;GO:0040008|regulation of growth;GO:00063…	GO:0005634|nucleus;GO:0005886|plasma membrane;	GO:0042974|retinoic acid receptor binding;	.	.
ENSG00000184486	6	2	6	4.45914	25	15	25	22.1585	0.201238	-2.31303	7.13e-05	0.000401778	down	yes	POU3F2	protein_coding	chr6:98834592-98839470:+	gi|193787887|dbj|BAG53090.1|	1543	0	unnamed protein product [Homo sapiens]	gi|4468287|emb|AL022395.2|	4879	0	Human DNA sequence from clone RP1-273N12 on chromosome 6q16.1-16.3, complete sequence	P20265	653	0	POU domain, class 3, transcription factor 2	YML027w	52.8	6e-06	COG5576	pfam00157	Pou	Pou domain - N-terminal to homeobox domain.	GO:0014002|astrocyte development;GO:0071310|cellular response to organic substance;GO:0021799|cerebral cortex radially oriented cell migration;GO:0008544|epidermis development;GO:0021869|forebrain ventricular zone progenitor cell division;GO:0021979|hypothalamus cell differentiation;GO:0022011|myelination in peripheral nervous system;GO:0021985|neurohypophysis development;GO:0030182|neuron differ…	GO:0005634|nucleus;GO:0005667|transcription factor complex;	GO:0000978|RNA polymerase II core promoter proximal region sequence-specific DNA binding;GO:0001105|RNA polymerase II transcription coactivator activity;GO:0003700|transcription factor activity, sequence-specific DNA binding;GO:0001077|transcriptional activator activity, RNA polymerase II core promoter proximal region sequence-specific binding;	K09365	POU3F, OTF; POU domain transcription factor, class 3
ENSG00000139874	0	0	0	0	99	130	121	120.493	#NAME?	#NAME?	1.15e-56	2.97e-54	down	yes	SSTR1	protein_coding	chr14:38207999-38213067:+	gi|821394158|ref|XP_004270033.2|	1759	0	PREDICTED: LOW QUALITY PROTEIN: somatostatin receptor type 1 [Orcinus orca]	gi|33946330|ref|NM_001049.2|	4291	0	Homo sapiens somatostatin receptor 1 (SSTR1), mRNA	P30872	674	0	Somatostatin receptor type 1	.	.	.	.	pfam00001	7tm_1	7 transmembrane receptor (rhodopsin family). This family contains, amongst other G-protein-coupled receptors (GCPRs), members of the opsin family, which have been considered to be typical members of the rhodopsin superfamily. They share several motifs, mainly the seven transmembrane helices, GCPRs of the rhodopsin superfamily. All opsins bind a chromophore, such as 11-cis-retinal. The function of…	GO:0007166|cell surface receptor signaling pathway;GO:0007267|cell-cell signaling;GO:0071392|cellular response to estradiol stimulus;GO:0021549|cerebellum development;GO:0007268|synaptic transmission;GO:0007586|digestion;GO:0030900|forebrain development;GO:0007187|G-protein coupled receptor signaling pathway, coupled to cyclic nucleotide second messenger;GO:0007215|glutamate receptor signaling pa…	GO:0005737|cytoplasm;GO:0005887|integral component of plasma membrane;GO:0043005|neuron projection;GO:0005886|plasma membrane;	GO:0042923|neuropeptide binding;GO:0004994|somatostatin receptor activity;	K04217	SSTR1; somatostatin receptor 1
ENSG00000130935	1236	1276	1382	1244.73	2794	2507	2575	2695.65	0.461756	-1.1148	6.13e-40	6.93e-38	down	yes	NOL11	protein_coding	chr17:67717833-67744531:+	gi|21361468|ref|NP_056277.2|	3692	0	nucleolar protein 11 isoform 1 [Homo sapiens]	gi|197097963|ref|NM_001132110.1|	2684	0	Pongo abelii nucleolar protein 11 (NOL11), mRNA	Q5RB52	114	2e-28	Nucleolar protein 11	.	.	.	.	pfam13900	GVQW	Putative binding domain. This short domain is often found nested inside other longer domains. The function is not known, but the domain carries a highly conserved GVQW motif. The members are rich in proline and cysteine. This may be a binding domain.	GO:0030490|maturation of SSU-rRNA;GO:1901838|positive regulation of transcription of nuclear large rRNA transcript from RNA polymerase I promoter;GO:0006364|rRNA processing;GO:0006351|transcription, DNA-templated;	GO:0005730|nucleolus;GO:0005654|nucleoplasm;GO:0034455|t-UTP complex;	GO:0044822|poly(A) RNA binding;	.	.
ENSG00000174469	3	2	3	2.55394	36	42	35	38.8138	0.0657998	-3.92577	5.9e-13	8.72e-12	down	yes	CNTNAP2	protein_coding	chr7:146116002-148420998:+	gi|7662350|ref|NP_054860.1|	7013	0	contactin-associated protein-like 2 precursor [Homo sapiens]	gi|289802978|ref|NM_014141.5|	9894	0	Homo sapiens contactin associated protein-like 2 (CNTNAP2), mRNA	Q5RD64	70.9	6e-12	Contactin-associated protein-like 2	.	.	.	.	pfam00754	F5_F8_type_C	F5/8 type C domain. This domain is also known as the discoidin (DS) domain family.	GO:0007155|cell adhesion;GO:0071205|protein localization to juxtaparanode region of axon;	GO:0016021|integral component of membrane;GO:0044224|juxtaparanode region of axon;	.	K07380	CNTNAP2; contactin associated protein-like 2
ENSG00000187049	1	1	0	0.645077	40	30	14	28.5524	0.0225927	-5.468	5.43e-12	7.27e-11	down	yes	TMEM216	protein_coding	chr11:61391687-61398863:+	gi|297267717|ref|XP_001082614.2|	840	7e-108	PREDICTED: transmembrane protein 80 isoform 2 [Macaca mulatta]	gi|426368730|ref|XM_004051308.1|	1847	0	PREDICTED: Gorilla gorilla gorilla transmembrane protein 216 (TMEM216), mRNA	B6ID01	98.2	1e-51	Transmembrane protein 216	.	.	.	.	pfam09799	Transmemb_17	Predicted membrane protein. This is a 100 amino acid region of a family of proteins conserved from nematodes to humans. It is predicted to be a transmembrane region but its function is not known.	GO:0042384|cilium assembly;GO:0060271|cilium morphogenesis;	GO:0005929|cilium;GO:0005737|cytoplasm;GO:0005856|cytoskeleton;GO:0016021|integral component of membrane;GO:0036038|TCTN-B9D complex;	.	K19385	TMEM216; transmembrane protein 216
ENSG00000162377	354	362	350	340.977	976	848	830	907.63	0.375679	-1.41243	4.48e-40	5.12e-38	down	yes	COA7	protein_coding	chr1:52684451-52698366:-	gi|426329661|ref|XP_004025855.1|	1311	7e-167	PREDICTED: sel1 repeat-containing protein 1 [Gorilla gorilla gorilla]	gi|20330874|gb|AC099784.2|	3720	0	Homo sapiens chromosome 1 clone RP11-159C21, complete sequence	Q96BR5	405	1e-141	Cytochrome c oxidase assembly factor 7	jhp1024	75.5	9e-14	COG0790	pfam13900	GVQW	Putative binding domain. This short domain is often found nested inside other longer domains. The function is not known, but the domain carries a highly conserved GVQW motif. The members are rich in proline and cysteine. This may be a binding domain.	.	GO:0005758|mitochondrial intermembrane space;	.	K18180	COA7, SELRC1, RESA1; cytochrome c oxidase assembly factor 7
ENSG00000105173	90	99	107	94.6125	232	260	250	254.835	0.37127	-1.42946	4.45e-18	1.07e-16	down	yes	CCNE1	protein_coding	chr19:29811898-29824308:+	gi|17318559|ref|NP_001229.1|	2081	0	G1/S-specific cyclin-E1 [Homo sapiens]	gi|339275819|ref|NG_029290.1|	1947	0	Homo sapiens DNA dC->gi|339275820|ref|NM_001238.2| Homo sapiens cyclin E1 (CCNE1), mRNA	P24864	327	6e-106	G1/S-specific cyclin-E1	.	.	.	.	pfam00134	Cyclin_N	Cyclin, N-terminal domain. Cyclins regulate cyclin dependent kinases (CDKs). Human cyclin-O is a Uracil-DNA glycosylase that is related to other cyclins. Cyclins contain two domains of similar all-alpha fold, of which this family corresponds with the N-terminal domain.	GO:0030521|androgen receptor signaling pathway;GO:0051301|cell division;GO:0006270|DNA replication initiation;GO:0000082|G1/S transition of mitotic cell cycle;GO:0045893|positive regulation of transcription, DNA-templated;GO:0006468|protein phosphorylation;GO:0051726|regulation of cell cycle;GO:0000083|regulation of transcription involved in G1/S transition of mitotic cell cycle;GO:0016055|Wnt si…	GO:0000307|cyclin-dependent protein kinase holoenzyme complex;GO:0005829|cytosol;GO:0005654|nucleoplasm;GO:0005634|nucleus;	GO:0050681|androgen receptor binding;GO:0016538|cyclin-dependent protein serine/threonine kinase regulator activity;GO:0016301|kinase activity;GO:0003713|transcription coactivator activity;	K06626	CCNE; cyclin E
ENSG00000105171	224	277	216	229.59	494	495	464	498.038	0.460989	-1.1172	5.3e-14	8.79e-13	down	yes	POP4	protein_coding	chr19:29604017-29617237:+	gi|5729986|ref|NP_006618.1|	1100	1e-138	ribonuclease P protein subunit p29 [Homo sapiens]	gi|225543355|ref|NR_027368.1|	2321	0	Homo sapiens POP4 homolog, ribonuclease P/MRP subunit (POP4), transcript variant 2, non-coding RNA	O95707	262	4e-80	Ribonuclease P protein subunit p29	.	.	.	.	pfam01868	UPF0086	Domain of unknown function UPF0086. This family consists of several archaeal and eukaryotic proteins. The archaeal proteins are found to be expressed within ribosomal operons and several of the sequences are described as ribonuclease P protein subunit p29 proteins.	GO:0006379|mRNA cleavage;GO:0006364|rRNA processing;GO:0008033|tRNA processing;	GO:0005655|nucleolar ribonuclease P complex;GO:0000172|ribonuclease MRP complex;	GO:0004526|ribonuclease P activity;GO:0003723|RNA binding;	K03538	POP4, RPP29; ribonuclease P protein subunit POP4 [EC:3.1.26.5]
ENSG00000127564	352	406	446	384.787	1054	1088	925	1051.36	0.365989	-1.45013	4.47e-32	3.02e-30	down	yes	PKMYT1	protein_coding	chr16:2968024-2980539:-	gi|194381140|dbj|BAG64138.1|	2485	0	unnamed protein product [Homo sapiens]	gi|194381139|dbj|AK303005.1|	2305	0	Homo sapiens cDNA FLJ61000 complete cds, highly similar to Membrane-associated tyrosine- andthreonine-specific cdc2-inhibitory kinase (EC 2.7.11.1)	Q8N4S7	157	4e-46	Progestin and adipoQ receptor family member 4	.	.	.	.	pfam00069	Pkinase	Protein kinase domain.	GO:0000082|G1/S transition of mitotic cell cycle;GO:0000086|G2/M transition of mitotic cell cycle;GO:0007067|mitotic nuclear division;GO:0010923|negative regulation of phosphatase activity;GO:0051726|regulation of cell cycle;GO:0000079|regulation of cyclin-dependent protein serine/threonine kinase activity;GO:0007088|regulation of mitotic nuclear division;	GO:0005829|cytosol;GO:0005783|endoplasmic reticulum;GO:0005789|endoplasmic reticulum membrane;GO:0005794|Golgi apparatus;GO:0000139|Golgi membrane;GO:0016020|membrane;GO:0005654|nucleoplasm;	GO:0005524|ATP binding;GO:0016301|kinase activity;GO:0046872|metal ion binding;GO:0004672|protein kinase activity;GO:0004674|protein serine/threonine kinase activity;	K06633	PKMYT; membrane-associated tyrosine- and threonine-specific cdc2-inhibitory kinase [EC:2.7.11.1]
ENSG00000100462	441	471	491	448.56	954	950	942	975.651	0.459754	-1.12106	5.49e-28	2.83e-26	down	yes	PRMT5	protein_coding	chr14:22920511-22929585:-	gi|533123738|ref|XP_005377164.1|	3444	0	PREDICTED: protein arginine N-methyltransferase 5 isoform X1 [Chinchilla lanigera]	gi|545478994|ref|NM_006109.4|	2531	0	Homo sapiens protein arginine methyltransferase 5 (PRMT5), transcript variant 1, mRNA	A7YW45	296	1e-94	Protein arginine N-methyltransferase 5	.	.	.	.	pfam05185	PRMT5	PRMT5 arginine-N-methyltransferase. The human homologue of yeast Skb1 (Shk1 kinase-binding protein 1) is PRMT5, an arginine-N-methyltransferase. These proteins appear to be key mitotic regulators. They play a role in Jak signalling in higher eukaryotes.	GO:0032922|circadian regulation of gene expression;GO:0006353|DNA-templated transcription, termination;GO:0042118|endothelial cell activation;GO:0090161|Golgi ribbon formation;GO:0043985|histone H4-R3 methylation;GO:0000122|negative regulation of transcription from RNA polymerase II promoter;GO:0018216|peptidyl-arginine methylation;GO:0019918|peptidyl-arginine methylation, to symmetrical-dimethyl…	GO:0005737|cytoplasm;GO:0005829|cytosol;GO:0005794|Golgi apparatus;GO:0035097|histone methyltransferase complex;GO:0034709|methylosome;GO:0005634|nucleus;	GO:0003682|chromatin binding;GO:0001046|core promoter sequence-specific DNA binding;GO:0044020|histone methyltransferase activity (H4-R3 specific);GO:0008469|histone-arginine N-methyltransferase activity;GO:0008327|methyl-CpG binding;GO:0008168|methyltransferase activity;GO:0046982|protein heterodimerization activity;GO:0016274|protein-arginine N-methyltransferase activity;GO:0035243|protein-argi…	K02516	PRMT5, HSL7; protein arginine N-methyltransferase 5 [EC:2.1.1.125]
ENSG00000130052	11	9	6	8.33326	48	32	55	46.1145	0.180708	-2.46827	1.74e-09	1.8e-08	down	yes	STARD8	protein_coding	chrX:68647666-68725842:+	gi|40788901|dbj|BAA11506.2|	5523	0	KIAA0189 [Homo sapiens]	gi|291291003|ref|NM_014725.4|	4864	0	Homo sapiens StAR-related lipid transfer (START) domain containing 8 (STARD8), transcript variant 2, mRNA	O00370	216	3e-62	LINE-1 retrotransposable element ORF2 protein	.	.	.	.	pfam01852	START	START domain.	GO:0051056|regulation of small GTPase mediated signal transduction;GO:0007165|signal transduction;	GO:0005829|cytosol;GO:0005925|focal adhesion;	GO:0005096|GTPase activator activity;GO:0008289|lipid binding;	.	.
ENSG00000011485	751	912	917	824.942	1750	1528	1659	1689.42	0.488298	-1.03417	8.46e-23	3.06e-21	down	yes	PPP5C	protein_coding	chr19:46346994-46392981:+	gi|533202691|ref|XP_005413883.1|	2711	0	PREDICTED: serine/threonine-protein phosphatase 5 isoform X1 [Chinchilla lanigera]	gi|62088809|dbj|AB209615.1|	4657	0	Homo sapiens mRNA for protein phosphatase 5, catalytic subunit variant protein	P53041	301	3e-97	Serine/threonine-protein phosphatase 5	SPBC3F6.01c_2	347	1e-112	COG0639	pfam08321	PPP5	PPP5 TPR repeat region. This region is specific to the PPP5 subfamily of serine/threonine phosphatases and contains TPR repeats.	GO:0071276|cellular response to cadmium ion;GO:0070301|cellular response to hydrogen peroxide;GO:0006281|DNA repair;GO:0016576|histone dephosphorylation;GO:0000165|MAPK cascade;GO:0007067|mitotic nuclear division;GO:1901215|negative regulation of neuron death;GO:0001933|negative regulation of protein phosphorylation;GO:2000324|positive regulation of glucocorticoid receptor signaling pathway;GO:00…	GO:0005737|cytoplasm;GO:0005829|cytosol;GO:0043231|intracellular membrane-bounded organelle;GO:0005654|nucleoplasm;GO:0005634|nucleus;GO:0043204|perikaryon;GO:0005886|plasma membrane;GO:0043234|protein complex;GO:1990635|proximal dendrite;	GO:0043531|ADP binding;GO:0005524|ATP binding;GO:0008289|lipid binding;GO:0046872|metal ion binding;GO:0004721|phosphoprotein phosphatase activity;GO:0004722|protein serine/threonine phosphatase activity;GO:0003723|RNA binding;GO:0004871|signal transducer activity;	K04460	PPP5C; serine/threonine-protein phosphatase 5 [EC:3.1.3.16]
ENSG00000277142	0	3	3	1.91618	9	11	16	12.4004	0.154525	-2.69409	0.00205124	0.0090797	down	yes	Z98882.1	lincRNA	chr16:525155-527407:-	gi|694961719|ref|XP_009428280.1|	662	7e-77	PREDICTED: uncharacterized protein LOC104002474 [Pan troglodytes]	gi|14336687|gb|AE006463.1|	2253	0	Homo sapiens 16p13.3 sequence section 2 of 8	.	.	.	.	.	.	.	.	pfam09535	Gmx_para_CXXCG	Protein of unknown function (Gmx_para_CXXCG). This entry consists of at least 10 paralogous proteins from Myxococcus xanthus and that lack detectable sequence similarity to any other protein family. An imperfectly conserved CXXCG motif, a probable binding site, appears twice in the multiple sequence alignment.	.	.	.	.	.
ENSG00000150551	7	5	6	5.75295	22	25	16	21.61	0.266218	-1.90932	0.000650971	0.00315429	down	yes	LYPD1	protein_coding	chr2:132644853-132671579:-	gi|635057527|ref|XP_007962958.1|	839	2e-105	PREDICTED: G-protein coupled receptor 39-like [Chlorocebus sabaeus]	gi|126273571|ref|NM_144586.5|	1891	0	Homo sapiens LY6/PLAUR domain containing 1 (LYPD1), transcript variant 1, mRNA	O43194	301	5e-93	G-protein coupled receptor 39	.	.	.	.	pfam00001	7tm_1	7 transmembrane receptor (rhodopsin family). This family contains, amongst other G-protein-coupled receptors (GCPRs), members of the opsin family, which have been considered to be typical members of the rhodopsin superfamily. They share several motifs, mainly the seven transmembrane helices, GCPRs of the rhodopsin superfamily. All opsins bind a chromophore, such as 11-cis-retinal. The function of…	GO:0007186|G-protein coupled receptor signaling pathway;	GO:0005887|integral component of plasma membrane;GO:0005886|plasma membrane;	GO:0004930|G-protein coupled receptor activity;GO:0046872|metal ion binding;	K08412	GPR39; G protein-coupled receptor 39
ENSG00000178919	0	0	0	0	10	8	9	9.22701	#NAME?	#NAME?	4.25e-05	0.00024788	down	yes	FOXE1	protein_coding	chr9:97853254-97856715:+	gi|817320954|ref|XP_012331160.1|	1137	2e-138	PREDICTED: LOW QUALITY PROTEIN: forkhead box protein E1 [Aotus nancymaae]	gi|228480239|ref|NG_011979.1|	3462	0	Homo sapiens forkhead box E1 (FOXE1), RefSeqGene on chromosome 9	O00358	359	1e-111	Forkhead box protein E1	SPBC4C3.05	106	2e-22	COG5025	pfam00250	Fork_head	Fork head domain.	GO:0009653|anatomical structure morphogenesis;GO:0016477|cell migration;GO:0048562|embryonic organ morphogenesis;GO:0031069|hair follicle morphogenesis;GO:0060022|hard palate development;GO:0000122|negative regulation of transcription from RNA polymerase II promoter;GO:0045892|negative regulation of transcription, DNA-templated;GO:0060465|pharynx development;GO:0045893|positive regulation of tran…	GO:0005634|nucleus;	GO:0000981|RNA polymerase II transcription factor activity, sequence-specific DNA binding;GO:0043565|sequence-specific DNA binding;GO:0003700|transcription factor activity, sequence-specific DNA binding;	K09398	FOXE; forkhead box protein E
ENSG00000172269	330	423	395	367.213	719	715	727	740.89	0.495638	-1.01264	1.73e-15	3.3e-14	down	yes	DPAGT1	protein_coding	chr11:119096503-119108331:-	gi|585175966|ref|XP_006739770.1|	1945	0	PREDICTED: UDP-N-acetylglucosamine--dolichyl-phosphate N-acetylglucosaminephosphotransferase [Leptonychotes weddellii]	gi|34536008|dbj|AK128572.1|	3255	0	Homo sapiens cDNA FLJ46731 fis, clone TRACH3019621, highly similar to UDP-N-acetylglucosamine--dolichyl-phosphate N-acetylglucosaminephosphotransferase (EC 2.7.8.15)	Q9H3H5	161	8e-44	UDP-N-acetylglucosamine--dolichyl-phosphate N-acetylglucosaminephosphotransferase	SPBC15D4.04	265	2e-77	COG0472	pfam00953	Glycos_transf_4	Glycosyl transferase family 4.	GO:0019408|dolichol biosynthetic process;GO:0006488|dolichol-linked oligosaccharide biosynthetic process;GO:0006487|protein N-linked glycosylation;GO:0051259|protein oligomerization;GO:0006047|UDP-N-acetylglucosamine metabolic process;	GO:0005789|endoplasmic reticulum membrane;GO:0030176|integral component of endoplasmic reticulum membrane;GO:0016021|integral component of membrane;GO:0043231|intracellular membrane-bounded organelle;GO:0016020|membrane;	GO:0008963|phospho-N-acetylmuramoyl-pentapeptide-transferase activity;GO:0016757|transferase activity, transferring glycosyl groups;GO:0003975|UDP-N-acetylglucosamine-dolichyl-phosphate N-acetylglucosaminephosphotransferase activity;GO:0003976|UDP-N-acetylglucosamine-lysosomal-enzyme N-acetylglucosaminephosphotransferase activity;	K01001	ALG7; UDP-N-acetylglucosamine--dolichyl-phosphate N-acetylglucosaminephosphotransferase [EC:2.7.8.15]
ENSG00000172264	1	0	0	0.320708	8	3	6	5.75581	0.0557191	-4.16568	0.00848177	0.0328744	down	yes	MACROD2	protein_coding	chr20:13995369-16053197:+	gi|117968621|ref|NP_542407.2|	1911	0	O-acetyl-ADP-ribose deacetylase MACROD2 isoform 1 [Homo sapiens]	gi|117968620|ref|NM_080676.5|	4863	0	Homo sapiens MACRO domain containing 2 (MACROD2), transcript variant 1, mRNA	A1Z1Q3	235	4e-74	O-acetyl-ADP-ribose deacetylase MACROD2	RSc0334	175	3e-48	COG2110	pfam01661	Macro	Macro domain. This domain is an ADP-ribose binding module. It is found in a number of otherwise unrelated proteins. It is found at the C-terminus of the macro-H2A histone protein. This domain is found in the non-structural proteins of several types of ssRNA viruses such as NSP3 from alphaviruses. This domain is also found on its own in a family of proteins from bacteria, archaebacteria, and eukar…	.	GO:0005654|nucleoplasm;	.	.	.
ENSG00000172260	4	2	6	3.81772	50	50	49	51.0803	0.0747395	-3.74198	7.01e-16	1.38e-14	down	yes	NEGR1	protein_coding	chr1:71395940-72282734:-	gi|66346706|ref|NP_776169.2|	1770	0	neuronal growth regulator 1 precursor [Homo sapiens]	gi|17426547|emb|AL627317.7|	11631	0	Human DNA sequence from clone RP11-316C12 on chromosome 1, complete sequence	Q5R412	54.7	6e-09	Neuronal growth regulator 1	.	.	.	.	pfam13900	GVQW	Putative binding domain. This short domain is often found nested inside other longer domains. The function is not known, but the domain carries a highly conserved GVQW motif. The members are rich in proline and cysteine. This may be a binding domain.	GO:0007155|cell adhesion;	GO:0031225|anchored component of membrane;GO:0005886|plasma membrane;	.	K06775	NEGR1; neuronal growth regulator 1
ENSG00000168439	1979	2541	2544	2258.63	8929	7781	8439	8605.56	0.262462	-1.92982	1.43e-67	6.01e-65	down	yes	STIP1	protein_coding	chr11:64185272-64204543:+	gi|544484923|ref|XP_005577531.1|	3165	0	PREDICTED: stress-induced-phosphoprotein 1 isoform X1 [Macaca fascicularis]	gi|544063422|ref|NM_001282652.1|	2743	0	Homo sapiens stress-induced phosphoprotein 1 (STIP1), transcript variant 1, mRNA	P31948	238	5e-74	Stress-induced-phosphoprotein 1	.	.	.	.	pfam13414	TPR_11	TPR repeat.	GO:0000350|generation of catalytic spliceosome for second transesterification step;	GO:0071013|catalytic step 2 spliceosome;	GO:0044822|poly(A) RNA binding;	K09553	STIP1; stress-induced-phosphoprotein 1
ENSG00000102390	3	0	2	1.59084	113	92	86	99.3786	0.0160079	-5.96507	4.8e-18	1.15e-16	down	yes	PBDC1	protein_coding	chrX:76172936-76178204:+	gi|665821213|ref|NP_001287817.1|	987	2e-131	protein PBDC1 isoform 2 [Homo sapiens]	gi|32306538|ref|NM_016500.3|	1195	0	Homo sapiens polysaccharide biosynthesis domain containing 1 (PBDC1), transcript variant 1, mRNA	Q9BVG4	382	9e-131	Protein PBDC1	.	.	.	.	pfam04669	Polysacc_synt_4	Polysaccharide biosynthesis. This family of proteins plays a role in xylan biosynthesis in plant cell walls. Its precise role in xylan biosynthesis is unknown. Its function in other organisms is unknown.	GO:0030154|cell differentiation;GO:0007275|multicellular organismal development;GO:0006357|regulation of transcription from RNA polymerase II promoter;GO:0051123|RNA polymerase II transcriptional preinitiation complex assembly;GO:0007283|spermatogenesis;	GO:0005737|cytoplasm;GO:0005669|transcription factor TFIID complex;	GO:0035035|histone acetyltransferase binding;GO:0003713|transcription coactivator activity;GO:0008134|transcription factor binding;GO:0044212|transcription regulatory region DNA binding;	.	.
ENSG00000174886	14	14	19	15.0039	41	25	25	30.9225	0.485209	-1.04332	0.0108357	0.0409763	down	yes	NDUFA11	protein_coding	chr19:5891276-5904006:-	gi|34534712|dbj|BAC87088.1|	1124	5e-145	unnamed protein product [Homo sapiens]	gi|301129186|ref|NM_001193375.1|	2406	0	Homo sapiens NADH dehydrogenase (ubiquinone) 1 alpha subcomplex, 11, 14.7kDa (NDUFA11), transcript variant 2, mRNA	Q0MQB8	189	1e-54	NADH dehydrogenase [ubiquinone] 1 alpha subcomplex subunit 11	.	.	.	.	pfam13900	GVQW	Putative binding domain. This short domain is often found nested inside other longer domains. The function is not known, but the domain carries a highly conserved GVQW motif. The members are rich in proline and cysteine. This may be a binding domain.	GO:0055114|oxidation-reduction process;	GO:0016021|integral component of membrane;GO:0005743|mitochondrial inner membrane;GO:0070469|respiratory chain;	.	K03956	NDUFA11; NADH dehydrogenase (ubiquinone) 1 alpha subcomplex subunit 11
ENSG00000185722	588	576	670	586.033	1372	1148	1300	1306.52	0.448545	-1.15668	1.08e-33	8.27e-32	down	yes	ANKFY1	protein_coding	chr17:4163907-4263977:-	gi|20521818|dbj|BAA86569.2|	6106	0	KIAA1255 protein [Homo sapiens]	gi|110815812|ref|NM_016376.3|	7410	0	Homo sapiens ankyrin repeat and FYVE domain containing 1 (ANKFY1), transcript variant 1, mRNA	Q8N2A0	52.4	2e-06	Putative uncharacterized protein encoded by LINC00269	TP0835	147	1e-34	COG0666	pfam13900	GVQW	Putative binding domain. This short domain is often found nested inside other longer domains. The function is not known, but the domain carries a highly conserved GVQW motif. The members are rich in proline and cysteine. This may be a binding domain.	GO:0000086|G2/M transition of mitotic cell cycle;GO:0010923|negative regulation of phosphatase activity;	GO:0005814|centriole;GO:0005829|cytosol;	GO:0019902|phosphatase binding;	.	.
ENSG00000102753	1342	1495	1526	1395.03	2944	2746	2660	2858.99	0.487946	-1.03521	1.7e-35	1.44e-33	down	yes	KPNA3	protein_coding	chr13:49699307-49792921:-	gi|585638696|ref|XP_006879570.1|	2783	0	PREDICTED: importin subunit alpha-4 [Elephantulus edwardii]	gi|221316763|ref|NM_002267.3|	4474	0	Homo sapiens karyopherin alpha 3 (importin alpha 4) (KPNA3), mRNA	O00505	1068	0	Importin subunit alpha-4	SPBC1604.08c	451	6e-142	COG5064	pfam01749	IBB	Importin beta binding domain. This family consists of the importin alpha (karyopherin alpha), importin beta (karyopherin beta) binding domain. The domain mediates formation of the importin alpha beta complex; required for classical NLS import of proteins into the nucleus, through the nuclear pore complex and across the nuclear envelope. Also in the alignment is the NLS of importin alpha which ove…	GO:0075733|intracellular transport of virus;GO:0019054|modulation by virus of host process;GO:0006607|NLS-bearing protein import into nucleus;GO:0006461|protein complex assembly;GO:0046718|viral entry into host cell;GO:0075732|viral penetration into host nucleus;	GO:0005829|cytosol;GO:0005643|nuclear pore;GO:0005654|nucleoplasm;	GO:0008139|nuclear localization sequence binding;GO:0008565|protein transporter activity;	.	.
ENSG00000131941	484	492	467	461.617	994	903	973	982.734	0.469728	-1.0901	6.71e-27	3.27e-25	down	yes	RHPN2	protein_coding	chr19:32978593-33064888:-	gi|228008333|ref|NP_149094.3|	3594	0	rhophilin-2 [Homo sapiens]	gi|34533010|dbj|AK126506.1|	3778	0	Homo sapiens cDNA FLJ44542 fis, clone UTERU3005585, highly similar to Rhophilin-2	Q8IUC4	216	1e-58	Rhophilin-2	.	.	.	.	pfam03097	BRO1	BRO1-like domain. This domain is found in a number proteins including Rhophilin and BRO1. It is known to have a role in endosomal targeting. ESCRT-III subunit Snf7 binds to a conserved hydrophobic patch in the BRO1 domain that is required for protein complex formation and for the protein-sorting function of BRO1.	GO:0007165|signal transduction;	GO:0005737|cytoplasm;GO:0005829|cytosol;GO:0043231|intracellular membrane-bounded organelle;GO:0005654|nucleoplasm;GO:0048471|perinuclear region of cytoplasm;	.	.	.
ENSG00000135763	206	237	233	216.187	803	702	765	776.817	0.278298	-1.8453	1.07e-56	2.79e-54	down	yes	URB2	protein_coding	chr1:229626234-229660199:+	gi|197304644|dbj|BAA09482.3|	7938	0	KIAA0133 [Homo sapiens]	gi|197333810|ref|NM_014777.2|	5613	0	Homo sapiens URB2 ribosome biogenesis 2 homolog (S. cerevisiae) (URB2), mRNA	Q14146	3057	0	Unhealthy ribosome biogenesis protein 2 homolog	.	.	.	.	pfam10441	Urb2	Urb2/Npa2 family. This family includes the Urb2 protein from yeast that are involved in ribosome biogenesis.	.	GO:0016235|aggresome;GO:0005730|nucleolus;	.	K14862	URB2; nucleolar pre-ribosomal-associated protein 2
ENSG00000106477	72	98	92	83.8	224	182	194	205.04	0.408702	-1.29088	2.28e-13	3.52e-12	down	yes	CEP41	protein_coding	chr7:130393771-130442433:-	gi|16306479|ref|NP_061188.1|	1995	0	centrosomal protein of 41 kDa isoform 1 [Homo sapiens]	gi|380692317|ref|NM_018718.2|	6486	0	Homo sapiens centrosomal protein 41kDa (CEP41), transcript variant 1, mRNA	Q4KM37	161	5e-46	Centrosomal protein of 41 kDa	.	.	.	.	pfam13900	GVQW	Putative binding domain. This short domain is often found nested inside other longer domains. The function is not known, but the domain carries a highly conserved GVQW motif. The members are rich in proline and cysteine. This may be a binding domain.	GO:0042384|cilium assembly;GO:0018095|protein polyglutamylation;GO:0015031|protein transport;	GO:0005814|centriole;GO:0036064|ciliary basal body;GO:0072372|primary cilium;	.	K16455	CEP41, TSGA14; centrosomal protein CEP41
ENSG00000111641	766	821	837	775.087	2511	1953	2136	2254.01	0.34387	-1.54006	1.68e-59	5.15e-57	down	yes	NOP2	protein_coding	chr12:6556863-6568691:-	gi|385198061|ref|NP_001245238.1|	3675	0	probable 28S rRNA (cytosine(4447)-C(5))-methyltransferase isoform 3 [Homo sapiens]	gi|385198060|ref|NM_001258309.1|	2791	0	Homo sapiens NOP2 nucleolar protein (NOP2), transcript variant 4, mRNA	P46087	148	1e-54	Probable 28S rRNA (cytosine(4447)-C(5))-methyltransferase	SPBP8B7.20c	504	5e-167	COG0144	pfam01189	Nol1_Nop2_Fmu	NOL1/NOP2/sun family.	GO:0000470|maturation of LSU-rRNA;GO:0008284|positive regulation of cell proliferation;GO:0070475|rRNA base methylation;	GO:0005730|nucleolus;	GO:0044822|poly(A) RNA binding;GO:0009383|rRNA (cytosine-C5-)-methyltransferase activity;	K14835	NOP2; ribosomal RNA methyltransferase Nop2 [EC:2.1.1.-]
ENSG00000087269	426	406	489	422.036	910	751	849	858.26	0.491735	-1.02405	9.98e-23	3.58e-21	down	yes	NOP14	protein_coding	chr4:2937933-2963385:-	gi|2792366|gb|AAB97011.1|	4016	0	unknown protein IT12 [Homo sapiens]	gi|634743242|ref|NM_001291978.1|	3535	0	Homo sapiens NOP14 nucleolar protein (NOP14), transcript variant 1, mRNA	P78316	1383	0	Nucleolar protein 14	.	.	.	.	pfam04147	Nop14	Nop14-like family. Emg1 and Nop14 are novel proteins whose interaction is required for the maturation of the 18S rRNA and for 40S ribosome production.	GO:0000480|endonucleolytic cleavage in 5'-ETS of tricistronic rRNA transcript (SSU-rRNA, 5.8S rRNA, LSU-rRNA);GO:0000447|endonucleolytic cleavage in ITS1 to separate SSU-rRNA from 5.8S rRNA and LSU-rRNA from tricistronic rRNA transcript (SSU-rRNA, 5.8S rRNA, LSU-rRNA);GO:0000472|endonucleolytic cleavage to generate mature 5'-end of SSU-rRNA from (SSU-rRNA, 5.8S rRNA, LSU-rRNA);GO:0030490|maturati…	GO:0030686|90S preribosome;GO:0016020|membrane;GO:0005739|mitochondrion;GO:0030692|Noc4p-Nop14p complex;GO:0005730|nucleolus;GO:0005654|nucleoplasm;GO:0005634|nucleus;GO:0032040|small-subunit processome;	GO:0019899|enzyme binding;GO:0044822|poly(A) RNA binding;GO:0030515|snoRNA binding;	K14766	NOP14, UTP2; nucleolar protein 14
ENSG00000197498	459	462	602	486.307	1184	1086	1033	1130.5	0.43017	-1.21702	9e-22	2.95e-20	down	yes	RPF2	protein_coding	chr6:110982015-111028263:+	gi|39930469|ref|NP_115570.1|	1511	0	ribosome production factor 2 homolog isoform 1 [Homo sapiens]	gi|574286142|ref|NM_001289111.1|	3621	0	Homo sapiens ribosome production factor 2 homolog (RPF2), transcript variant 2, mRNA	Q9H7B2	402	2e-139	Ribosome production factor 2 homolog	SPAC926.08c	181	2e-53	COG5106	pfam04427	Brix	Brix domain.	GO:0000463|maturation of LSU-rRNA from tricistronic rRNA transcript (SSU-rRNA, 5.8S rRNA, LSU-rRNA);GO:0000027|ribosomal large subunit assembly;	GO:0005730|nucleolus;GO:0005634|nucleus;	GO:0044822|poly(A) RNA binding;GO:0019843|rRNA binding;	K14847	RPF2; ribosome production factor 2
ENSG00000106829	89	81	78	79.3368	303	250	285	286.554	0.276865	-1.85275	2.66e-29	1.52e-27	down	yes	TLE4	protein_coding	chr9:79571773-79726882:+	gi|544224628|ref|NP_001269677.1|	3848	0	transducin-like enhancer protein 4 isoform 1 [Homo sapiens]	gi|544224622|ref|NM_001282753.1|	4868	0	Homo sapiens transducin-like enhancer of split 4 (TLE4), transcript variant 4, mRNA	Q04727	137	4e-36	Transducin-like enhancer protein 4	.	.	.	.	pfam03920	TLE_N	Groucho/TLE N-terminal Q-rich domain. The N-terminal domain of the Grouch/TLE co-repressor proteins are involved in oligomerization.	GO:0000122|negative regulation of transcription from RNA polymerase II promoter;GO:0045892|negative regulation of transcription, DNA-templated;GO:0006351|transcription, DNA-templated;GO:0016055|Wnt signaling pathway;	GO:0005634|nucleus;	GO:0003682|chromatin binding;GO:0070491|repressing transcription factor binding;GO:0003714|transcription corepressor activity;GO:0003705|transcription factor activity, RNA polymerase II distal enhancer sequence-specific binding;	.	.
ENSG00000167553	1804	2395	2383	2104.54	6055	5303	5537	5780.55	0.364072	-1.4577	8.49e-40	9.44e-38	down	yes	TUBA1C	protein_coding	chr12:49188736-49274603:+	gi|733605926|ref|NP_001290043.1|	2652	0	tubulin alpha-1C chain isoform a [Homo sapiens]	gi|23346642|gb|AC125611.4|	2352	0	Homo sapiens 12 BAC RP11-161H23 (Roswell Park Cancer Institute Human BAC Library) complete sequence	P02552	307	2e-99	Tubulin alpha-1 chain (Fragment)	SPBC800.05c	709	0	COG5023	pfam03953	Tubulin_C	Tubulin C-terminal domain. This family includes the tubulin alpha, beta and gamma chains. Members of this family are involved in polymer formation. Tubulins are GTPases. FtsZ can polymerize into tubes, sheets, and rings in vitro and is ubiquitous in eubacteria and archaea. Tubulin is the major component of microtubules. (The FtsZ GTPases have been split into their won family).	GO:0007017|microtubule-based process;	GO:0005737|cytoplasm;GO:0005874|microtubule;	GO:0005525|GTP binding;GO:0003924|GTPase activity;GO:0005200|structural constituent of cytoskeleton;	K07374	TUBA; tubulin alpha
ENSG00000136155	50	44	48	45.3968	168	140	158	159.368	0.284856	-1.8117	6.4e-18	1.52e-16	down	yes	SCEL	protein_coding	chr13:77535674-77645263:+	gi|238908499|ref|NP_659001.2|	3487	0	sciellin isoform 1 [Homo sapiens]	gi|238908500|ref|NM_001160706.1|	3096	0	Homo sapiens sciellin (SCEL), transcript variant 3, mRNA	O95171	238	4e-66	Sciellin	.	.	.	.	pfam13398	Peptidase_M50B	Peptidase M50B-like. This is a family of bacterial and plant peptidases in the same family as MEROPS:M50B.	GO:0009790|embryo development;GO:0008544|epidermis development;GO:0030216|keratinocyte differentiation;	GO:0001533|cornified envelope;GO:0005737|cytoplasm;GO:0070062|extracellular exosome;	GO:0008270|zinc ion binding;	.	.
ENSG00000249673	25	38	30	29.7744	86	86	63	80.4638	0.370035	-1.43426	1.47e-07	1.22e-06	down	yes	NOP14-AS1	antisense	chr4:2934899-2961738:+	gi|119602903|gb|EAW82497.1|	503	9e-52	tetracycline transporter-like protein, isoform CRA_b [Homo sapiens]	gi|551852400|tpe|HG496676.1|	3860	0	TPA: Homo sapiens long non-coding RNA OTTHUMT00000358161.1 (RP11-520M5.5 gene), antisense	P78316	109	7e-23	Nucleolar protein 14	.	.	.	.	pfam04147	Nop14	Nop14-like family. Emg1 and Nop14 are novel proteins whose interaction is required for the maturation of the 18S rRNA and for 40S ribosome production.	GO:0000480|endonucleolytic cleavage in 5'-ETS of tricistronic rRNA transcript (SSU-rRNA, 5.8S rRNA, LSU-rRNA);GO:0000447|endonucleolytic cleavage in ITS1 to separate SSU-rRNA from 5.8S rRNA and LSU-rRNA from tricistronic rRNA transcript (SSU-rRNA, 5.8S rRNA, LSU-rRNA);GO:0000472|endonucleolytic cleavage to generate mature 5'-end of SSU-rRNA from (SSU-rRNA, 5.8S rRNA, LSU-rRNA);GO:0030490|maturati…	GO:0030686|90S preribosome;GO:0016020|membrane;GO:0005739|mitochondrion;GO:0030692|Noc4p-Nop14p complex;GO:0005730|nucleolus;GO:0005654|nucleoplasm;GO:0005634|nucleus;GO:0032040|small-subunit processome;	GO:0019899|enzyme binding;GO:0044822|poly(A) RNA binding;GO:0030515|snoRNA binding;	K14766	NOP14, UTP2; nucleolar protein 14
ENSG00000101298	0	0	0	0	23	9	11	14.5095	#NAME?	#NAME?	9.63e-08	8.14e-07	down	yes	SNPH	protein_coding	chr20:1266316-1309328:+	gi|40788232|dbj|BAA20829.2|	2498	0	KIAA0374 [Homo sapiens]	gi|2224688|dbj|AB002372.1|	5518	0	Homo sapiens mRNA for KIAA0374 gene, partial cds	O15079	786	0	Syntaphilin	.	.	.	.	pfam15290	Syntaphilin	Golgi-localized syntaxin-1-binding clamp. Syntaphilin or Syntabulin is a family of eukaryotic proteins. Syntaphilin binds to syntaxin-1 thereby inhibiting SNARE complex formation by absorbing free syntaxin-1. So it is a syntaxin-1 clamp that controls SNARE assembly.	GO:0007420|brain development;GO:0030182|neuron differentiation;GO:0007269|neurotransmitter secretion;GO:0016081|synaptic vesicle docking;	GO:0030054|cell junction;GO:0005737|cytoplasm;GO:0005881|cytoplasmic microtubule;GO:0016021|integral component of membrane;GO:0031966|mitochondrial membrane;GO:0043005|neuron projection;GO:0043025|neuronal cell body;GO:0042734|presynaptic membrane;	GO:0017075|syntaxin-1 binding;	.	.
ENSG00000156427	0	0	1	0.314358	12	4	6	7.4135	0.0424035	-4.55967	0.00152348	0.00690751	down	yes	FGF18	protein_coding	chr5:171419656-171457623:+	gi|4503695|ref|NP_003853.1|	864	1e-108	fibroblast growth factor 18 precursor [Homo sapiens]	gi|300796572|ref|NM_003862.2|	1979	0	Homo sapiens fibroblast growth factor 18 (FGF18), mRNA	O76093	337	6e-110	Fibroblast growth factor 18	.	.	.	.	pfam00167	FGF	Fibroblast growth factor. Fibroblast growth factors are a family of proteins involved in growth and differentiation in a wide range of contexts. They are found in a wide range of organisms, from nematodes to humans. Most share an internal core region of high similarity, conserved residues in which are involved in binding with their receptors. On binding, they cause dimerization of their tyrosine …	GO:0009653|anatomical structure morphogenesis;GO:0001525|angiogenesis;GO:0007267|cell-cell signaling;GO:0002063|chondrocyte development;GO:0001958|endochondral ossification;GO:0008543|fibroblast growth factor receptor signaling pathway;GO:0001957|intramembranous ossification;GO:0030324|lung development;GO:0000165|MAPK cascade;GO:0048015|phosphatidylinositol-mediated signaling;GO:0008284|positive …	GO:0005576|extracellular region;GO:0005615|extracellular space;GO:0005730|nucleolus;	GO:0016303|1-phosphatidylinositol-3-kinase activity;GO:0008083|growth factor activity;GO:0046934|phosphatidylinositol-4,5-bisphosphate 3-kinase activity;GO:0004713|protein tyrosine kinase activity;GO:0005088|Ras guanyl-nucleotide exchange factor activity;GO:0005105|type 1 fibroblast growth factor receptor binding;GO:0005111|type 2 fibroblast growth factor receptor binding;	K04358	FGF; fibroblast growth factor
ENSG00000092853	319	365	372	337.642	848	688	709	767.03	0.440193	-1.18379	1.85e-27	9.23e-26	down	yes	CLSPN	protein_coding	chr1:35720218-35769967:-	gi|694884908|ref|XP_009451927.1|	6132	0	PREDICTED: claspin isoform X1 [Pan troglodytes]	gi|10944333|gb|AF297866.1|AF297866	4608	0	Homo sapiens Hu-Claspin mRNA, complete cds	Q9HAW4	206	2e-59	Claspin	.	.	.	.	pfam13900	GVQW	Putative binding domain. This short domain is often found nested inside other longer domains. The function is not known, but the domain carries a highly conserved GVQW motif. The members are rich in proline and cysteine. This may be a binding domain.	GO:0032147|activation of protein kinase activity;GO:0006921|cellular component disassembly involved in execution phase of apoptosis;GO:0000077|DNA damage checkpoint;GO:0006281|DNA repair;GO:0006260|DNA replication;GO:0031572|G2 DNA damage checkpoint;GO:0033314|mitotic DNA replication checkpoint;GO:0018105|peptidyl-serine phosphorylation;	GO:0005737|cytoplasm;GO:0005654|nucleoplasm;	GO:0010997|anaphase-promoting complex binding;GO:0003677|DNA binding;	.	.
ENSG00000181143	217	169	195	185.712	441	343	431	415.276	0.447201	-1.161	3.09e-18	7.57e-17	down	yes	MUC16	protein_coding	chr19:8848844-8981342:-	gi|83367077|ref|NP_078966.2|	58365	0	mucin-16 [Homo sapiens]	gi|83367076|ref|NM_024690.2|	43816	0	Homo sapiens mucin 16, cell surface associated (MUC16), mRNA	Q8WXI7	83.2	1e-17	Mucin-16	.	.	.	.	pfam01390	SEA	SEA domain. Domain found in Sea urchin sperm protein, Enterokinase, Agrin (SEA). Proposed function of regulating or binding carbohydrate side chains. Recently a proteolytic activity has been shown for a SEA domain.	GO:0007155|cell adhesion;GO:0016266|O-glycan processing;	GO:0070062|extracellular exosome;GO:0005615|extracellular space;GO:0019898|extrinsic component of membrane;GO:0005796|Golgi lumen;GO:0016021|integral component of membrane;GO:0005886|plasma membrane;GO:0031982|vesicle;	.	.	.
ENSG00000225206	3	14	11	8.96122	90	84	73	84.5297	0.106013	-3.23769	8.71e-10	9.32e-09	down	yes	MIR137HG	lincRNA	chr1:97986740-98049863:-	gi|426330467|ref|XP_004026232.1|	641	2e-69	PREDICTED: uncharacterized protein LOC101145987 [Gorilla gorilla gorilla]	gi|32400108|emb|BX005019.12|	2830	0	Human DNA sequence from clone RP11-490G2 on chromosome 1, complete sequence	Q6UX73	59.7	6e-08	UPF0764 protein C16orf89	.	.	.	.	pfam13900	GVQW	Putative binding domain. This short domain is often found nested inside other longer domains. The function is not known, but the domain carries a highly conserved GVQW motif. The members are rich in proline and cysteine. This may be a binding domain.	.	GO:0005829|cytosol;GO:0070062|extracellular exosome;GO:0016020|membrane;	GO:0042803|protein homodimerization activity;	.	.
ENSG00000168917	13	8	11	10.2221	31	18	23	24.4834	0.417511	-1.26011	0.00810634	0.0315562	down	yes	SLC35G2	protein_coding	chr3:136818647-136855892:+	gi|147907044|ref|NP_001091069.1|	2202	0	solute carrier family 35 member G2 [Homo sapiens]	gi|21755416|dbj|AK096029.1|	2834	0	Homo sapiens cDNA FLJ38710 fis, clone KIDNE2002980	Q6UX73	92	3e-18	UPF0764 protein C16orf89	.	.	.	.	pfam13900	GVQW	Putative binding domain. This short domain is often found nested inside other longer domains. The function is not known, but the domain carries a highly conserved GVQW motif. The members are rich in proline and cysteine. This may be a binding domain.	.	GO:0005794|Golgi apparatus;GO:0005887|integral component of plasma membrane;GO:0005886|plasma membrane;	.	.	.
ENSG00000175166	2575	3177	3453	2941.82	8211	7829	7888	8197.42	0.358871	-1.47846	6.6e-44	9.36e-42	down	yes	PSMD2	protein_coding	chr3:184298709-184309054:+	gi|62089272|dbj|BAD93080.1|	4345	0	proteasome 26S non-ATPase subunit 2 variant [Homo sapiens]	gi|21754459|dbj|AK095245.1|	3423	0	Homo sapiens cDNA FLJ37926 fis, clone CTONG2000977, highly similar to 26S PROTEASOME REGULATORY SUBUNIT S2	P56701	176	2e-49	26S proteasome non-ATPase regulatory subunit 2	SPBP19A11.03c	766	0	COG5110	pfam01851	PC_rep	Proteasome/cyclosome repeat.	GO:0031145|anaphase-promoting complex-dependent proteasomal ubiquitin-dependent protein catabolic process;GO:0002479|antigen processing and presentation of exogenous peptide antigen via MHC class I, TAP-dependent;GO:0038095|Fc-epsilon receptor signaling pathway;GO:0000165|MAPK cascade;GO:0090090|negative regulation of canonical Wnt signaling pathway;GO:0051436|negative regulation of ubiquitin-pro…	GO:0005829|cytosol;GO:0070062|extracellular exosome;GO:0016020|membrane;GO:0005654|nucleoplasm;GO:0005634|nucleus;GO:0022624|proteasome accessory complex;GO:0000502|proteasome complex;GO:0005838|proteasome regulatory particle;GO:0008540|proteasome regulatory particle, base subcomplex;GO:0034515|proteasome storage granule;	GO:0030234|enzyme regulator activity;	K03028	PSMD2, RPN1; 26S proteasome regulatory subunit N1
ENSG00000075218	330	415	457	384.108	1123	897	1068	1055.61	0.363875	-1.45849	1.08e-26	5.19e-25	down	yes	GTSE1	protein_coding	chr22:46296741-46330810:+	gi|530420136|ref|XP_005261684.1|	3372	0	PREDICTED: G2 and S phase-expressed protein 1 isoform X1 [Homo sapiens]	gi|253970411|ref|NM_016426.6|	3109	0	Homo sapiens G-2 and S-phase expressed 1 (GTSE1), mRNA	Q9NYZ3	411	8e-135	G2 and S phase-expressed protein 1	.	.	.	.	pfam15259	GTSE1_N	G-2 and S-phase expressed 1. This family is the N-terminus of GTSE1 proteins. GTSE-1 (G2 and S phase-expressed-1) protein is specifically expressed during S and G2 phases of the cell cycle. It is mainly localized to the microtubules and when overexpressed delays the G2 to M transition. the full protein negatively regulates p53 transactivation function, protein levels, and p53-dependent apoptosis.…	GO:0006977|DNA damage response, signal transduction by p53 class mediator resulting in cell cycle arrest;GO:0007017|microtubule-based process;GO:1904527|negative regulation of microtubule binding;GO:0030335|positive regulation of cell migration;GO:0046827|positive regulation of protein export from nucleus;GO:1900182|positive regulation of protein localization to nucleus;GO:0043161|proteasome-medi…	GO:0005881|cytoplasmic microtubule;GO:0005829|cytosol;GO:0016020|membrane;GO:0005654|nucleoplasm;	.	K10129	GTSE1, B99; G-2 and S-phase expressed protein 1
ENSG00000164920	42	49	49	44.7673	93	102	81	94.6858	0.472799	-1.0807	7.98e-06	5.18e-05	down	yes	OSR2	protein_coding	chr8:98944403-98952104:+	gi|558472742|ref|NP_001273770.1|	2122	0	protein odd-skipped-related 2 isoform c [Homo sapiens]	gi|558472741|ref|NM_001286841.1|	2126	0	Homo sapiens odd-skipped related transciption factor 2 (OSR2), transcript variant 3, mRNA	Q6AY34	503	5e-175	Protein odd-skipped-related 2	.	.	.	.	pfam13465	zf-H2C2_2	Zinc-finger double domain.	GO:0060349|bone morphogenesis;GO:0002062|chondrocyte differentiation;GO:0009790|embryo development;GO:0042733|embryonic digit morphogenesis;GO:0035115|embryonic forelimb morphogenesis;GO:0035116|embryonic hindlimb morphogenesis;GO:0036023|embryonic skeletal limb joint morphogenesis;GO:0048704|embryonic skeletal system morphogenesis;GO:0061029|eyelid development in camera-type eye;GO:0060322|head …	GO:0005634|nucleus;	GO:0046872|metal ion binding;GO:0000977|RNA polymerase II regulatory region sequence-specific DNA binding;GO:0043565|sequence-specific DNA binding;GO:0001228|transcriptional activator activity, RNA polymerase II transcription regulatory region sequence-specific binding;	K09215	OSR, ODD; odd-skipped
ENSG00000280407	3	5	9	5.41319	23	17	15	18.7437	0.2888	-1.79186	0.00245403	0.0106924	down	yes	AC132872.4	TEC	chr17:82249067-82251844:+	gi|18027734|gb|AAL55828.1|AF318321_1	743	4e-89	unknown [Homo sapiens]	gi|257471028|ref|NG_012828.1|	2778	0	Homo sapiens casein kinase 1, delta (CSNK1D), RefSeqGene on chromosome 17	Q6P647	70.1	4e-11	Casein kinase I isoform delta	.	.	.	.	pfam15449	Retinal	Retinal protein. This family of proteins is found in the photoreceptor cells of the retina. Mutations of the gene encoding this protein have been associated with retinal disorders such as retinitis pigmentosa and late-onset progressive retinal atrophy. The function of this family of proteins is unknown, but it is likely to be important in the development and function of the retina.	GO:0006897|endocytosis;GO:0018105|peptidyl-serine phosphorylation;GO:0008360|regulation of cell shape;GO:0016055|Wnt signaling pathway;	GO:0005737|cytoplasm;GO:0005634|nucleus;	GO:0005524|ATP binding;GO:0004674|protein serine/threonine kinase activity;	K08959	CSNK1D; casein kinase 1, delta [EC:2.7.11.1]
ENSG00000109805	734	887	938	817.983	2184	1795	2242	2128.22	0.384351	-1.3795	2.47e-25	1.06e-23	down	yes	NCAPG	protein_coding	chr4:17810902-17844862:+	gi|635138256|ref|XP_008015984.1|	5152	0	PREDICTED: condensin complex subunit 3 [Chlorocebus sabaeus]	gi|402167319|ref|NM_022346.4|	4661	0	Homo sapiens non-SMC condensin I complex, subunit G (NCAPG), transcript variant 1, mRNA	Q9BPX3	1984	0	Condensin complex subunit 3	SPCC188.03	186	4e-47	COG5218	pfam12719	Cnd3	Nuclear condensing complex subunits, C-term domain. The Cnd1-3 proteins are the three non-SMC (structural maintenance of chromosomes) proteins that go to make up the mitotic condensation complex along with the two SMC protein families, XCAP-C and XCAP-E, (or in the case of fission yeast, Cut3 and Cut14). The five-member complex seems to be conserved from yeasts to vertebrates. This domain is the …	GO:0051301|cell division;GO:0007076|mitotic chromosome condensation;	GO:0015629|actin cytoskeleton;GO:0005813|centrosome;GO:0000796|condensin complex;GO:0005737|cytoplasm;GO:0005829|cytosol;GO:0016020|membrane;GO:0005634|nucleus;	.	K06678	YCG1, CAPG; condensin complex subunit 3
ENSG00000204941	46	45	50	45.0671	141	154	160	156.251	0.288428	-1.79372	2.83e-17	6.32e-16	down	yes	PSG5	protein_coding	chr19:43166256-43186536:-	gi|551604|gb|AAA21881.1|	2177	0	pregnancy-specific beta-1 glycoprotein, partial [Homo sapiens]	gi|194097366|ref|NM_002781.3|	1626	0	Homo sapiens pregnancy specific beta-1-glycoprotein 5 (PSG5), transcript variant 1, mRNA	Q15238	296	3e-96	Pregnancy-specific beta-1-glycoprotein 5	.	.	.	.	pfam13895	Ig_2	Immunoglobulin domain. This domain contains immunoglobulin-like domains.	GO:0006952|defense response;GO:0007565|female pregnancy;	GO:0005576|extracellular region;	.	K06500	PSG; pregnancy specific beta-1-glycoprotein
ENSG00000162069	0	0	1	0.314358	3	5	11	6.57659	0.0477996	-4.38686	0.00405532	0.0168761	down	yes	BICDL2	protein_coding	chr16:3027682-3036926:-	gi|795537931|ref|XP_011716008.1|	1377	5e-180	PREDICTED: bicaudal D-related protein 2 isoform X1 [Macaca nemestrina]	gi|21734399|emb|AL833749.1|	3489	0	Homo sapiens mRNA; cDNA DKFZp666L166 (from clone DKFZp666L166)	A1A5D9	157	9e-53	BICD family-like cargo adapter 2	.	.	.	.	pfam13900	GVQW	Putative binding domain. This short domain is often found nested inside other longer domains. The function is not known, but the domain carries a highly conserved GVQW motif. The members are rich in proline and cysteine. This may be a binding domain.	GO:0007411|axon guidance;	GO:0005794|Golgi apparatus;GO:0005578|proteinaceous extracellular matrix;	.	K16756	CCDC64; coiled-coil domain-containing protein 64
ENSG00000232818	0	0	0	0	8	7	3	6.13551	#NAME?	#NAME?	0.00139828	0.00637984	down	yes	RPS2P32	processed_pseudogene	chr7:23490473-23491364:+	gi|48734721|gb|AAH71673.1|	518	1e-107	Ribosomal protein S2 [Homo sapiens]	gi|221307604|ref|NR_026676.1|	892	0	Homo sapiens ribosomal protein S2 pseudogene 32 (RPS2P32), non-coding RNA	P15880	203	1e-108	40S ribosomal protein S2	SPCC576.08c	149	1e-61	COG0098	pfam03719	Ribosomal_S5_C	Ribosomal protein S5, C-terminal domain.	GO:0000184|nuclear-transcribed mRNA catabolic process, nonsense-mediated decay;GO:0051347|positive regulation of transferase activity;GO:0006364|rRNA processing;GO:0006614|SRP-dependent cotranslational protein targeting to membrane;GO:0006412|translation;GO:0006413|translational initiation;GO:0019083|viral transcription;	GO:0005913|cell-cell adherens junction;GO:0005737|cytoplasm;GO:0005829|cytosol;GO:0022627|cytosolic small ribosomal subunit;GO:0070062|extracellular exosome;GO:0005925|focal adhesion;GO:0016020|membrane;GO:0005654|nucleoplasm;GO:0005634|nucleus;	GO:0098641|cadherin binding involved in cell-cell adhesion;GO:0019899|enzyme binding;GO:0017134|fibroblast growth factor binding;GO:0003729|mRNA binding;GO:0044822|poly(A) RNA binding;GO:0003735|structural constituent of ribosome;	K02981	RP-S2e, RPS2; small subunit ribosomal protein S2e
ENSG00000232811	8	6	6	6.39803	19	19	20	19.89	0.32167	-1.63635	0.00364866	0.0153138	down	yes	AL360270.1	antisense	chr1:110943467-110952848:+	gi|795197494|ref|XP_011803439.1|	973	5e-116	PREDICTED: ligand-dependent nuclear receptor-interacting factor 1 isoform X1 [Colobus angolensis palliatus]	gi|551897299|tpe|HG492420.1|	2359	0	TPA: Homo sapiens long non-coding RNA OTTHUMT00000083392.1 (RP11-96K19.2 gene), antisense	Q5T3J3	379	4e-117	Ligand-dependent nuclear receptor-interacting factor 1	.	.	.	.	pfam13900	GVQW	Putative binding domain. This short domain is often found nested inside other longer domains. The function is not known, but the domain carries a highly conserved GVQW motif. The members are rich in proline and cysteine. This may be a binding domain.	GO:0006355|regulation of transcription, DNA-templated;GO:0006351|transcription, DNA-templated;	GO:0005815|microtubule organizing center;GO:0016363|nuclear matrix;GO:0005634|nucleus;	.	.	.
ENSG00000128408	15	10	17	13.3984	32	31	22	29.0835	0.460688	-1.11814	0.00955453	0.0365764	down	yes	RIBC2	protein_coding	chr22:45413691-45432496:+	gi|588282768|ref|NP_056468.3|	1896	0	RIB43A-like with coiled-coils protein 2 [Homo sapiens]	gi|418203921|ref|NM_015653.4|	1405	0	Homo sapiens RIB43A domain with coiled-coils 2 (RIBC2), mRNA	Q9H4K1	580	0	RIB43A-like with coiled-coils protein 2	.	.	.	.	pfam05914	RIB43A	RIB43A. This family consists of several RIB43A-like eukaryotic proteins. Ciliary and flagellar microtubules contain a specialized set of protofilaments, termed ribbons, that are composed of tubulin and several associated proteins. RIB43A was first characterized in the unicellular biflagellate, Chlamydomonas reinhardtii although highly related sequences are present in several higher eukaryotes inc…	.	GO:0005634|nucleus;	.	.	.
ENSG00000151388	1	0	0	0.320708	14	16	10	13.7209	0.0233737	-5.41897	2.25e-06	1.57e-05	down	yes	ADAMTS12	protein_coding	chr5:33523535-33892192:-	gi|51558724|ref|NP_112217.2|	8096	0	A disintegrin and metalloproteinase with thrombospondin motifs 12 preproprotein [Homo sapiens]	gi|635027633|ref|XM_007961310.1|	5471	0	PREDICTED: Chlorocebus sabaeus ADAM metallopeptidase with thrombospondin type 1 motif, 12 (ADAMTS12), mRNA	P58397	3118	0	A disintegrin and metalloproteinase with thrombospondin motifs 12	.	.	.	.	pfam05986	ADAM_spacer1	ADAM-TS Spacer 1. This family represents the Spacer-1 region from the ADAM-TS family of metalloproteinases.	GO:0016477|cell migration;GO:0007160|cell-matrix adhesion;GO:0071773|cellular response to BMP stimulus;GO:0071347|cellular response to interleukin-1;GO:0071356|cellular response to tumor necrosis factor;GO:2001113|negative regulation of cellular response to hepatocyte growth factor stimulus;GO:1902548|negative regulation of cellular response to vascular endothelial growth factor stimulus;GO:00323…	GO:0031012|extracellular matrix;GO:0005578|proteinaceous extracellular matrix;	GO:0004222|metalloendopeptidase activity;GO:0008270|zinc ion binding;	K08626	ADAMTS12; a disintegrin and metalloproteinase with thrombospondin motifs 12 [EC:3.4.24.-]
ENSG00000104524	110	139	151	127.833	345	353	287	337.542	0.378718	-1.40081	2.7e-18	6.67e-17	down	yes	PYCR3	protein_coding	chr8:143603913-143609773:-	gi|198041662|ref|NP_075566.2|	1380	0	pyrroline-5-carboxylate reductase 3 [Homo sapiens]	gi|302148501|ref|NM_023078.3|	2678	0	Homo sapiens pyrroline-5-carboxylate reductase-like (PYCRL), mRNA	Q53H96	297	3e-100	Pyrroline-5-carboxylate reductase 3	MA4102	200	6e-57	COG0345	pfam14748	P5CR_dimer	Pyrroline-5-carboxylate reductase dimerization. Pyrroline-5-carboxylate reductase consists of two domains, an N-terminal catalytic domain (pfam03807) and a C-terminal dimerization domain. This is the dimerization domain.	GO:0008652|cellular amino acid biosynthetic process;GO:0055129|L-proline biosynthetic process;	GO:0005829|cytosol;	GO:0004735|pyrroline-5-carboxylate reductase activity;	K00286	proC; pyrroline-5-carboxylate reductase [EC:1.5.1.2]
ENSG00000150990	412	432	534	440.126	1373	1227	1225	1308.87	0.336264	-1.57234	5.86e-38	5.87e-36	down	yes	DHX37	protein_coding	chr12:124946825-124989122:-	gi|29029601|ref|NP_116045.2|	4848	0	probable ATP-dependent RNA helicase DHX37 [Homo sapiens]	gi|315013533|ref|NM_032656.3|	4550	0	Homo sapiens DEAH (Asp-Glu-Ala-His) box polypeptide 37 (DHX37), mRNA	Q8IY37	1872	0	Probable ATP-dependent RNA helicase DHX37	YMR128w	325	8e-91	COG1643	pfam07717	OB_NTP_bind	Oligonucleotide/oligosaccharide-binding (OB)-fold. This family is found towards the C-terminus of the DEAD-box helicases (pfam00270). In these helicases it is apparently always found in association with pfam04408. There do seem to be a couple of instances where it occurs by itself. The structure PDB:3i4u adopts an OB-fold. helicases (pfam00270). In these helicases it is apparently always found in…	GO:0006396|RNA processing;GO:0006364|rRNA processing;	GO:0005737|cytoplasm;GO:0005730|nucleolus;GO:0005654|nucleoplasm;	GO:0005524|ATP binding;GO:0004004|ATP-dependent RNA helicase activity;GO:0044822|poly(A) RNA binding;	K14780	DHX37, DHR1; ATP-dependent RNA helicase DHX37/DHR1 [EC:3.6.4.13]
ENSG00000133265	257	349	457	339.288	786	810	610	755.821	0.4489	-1.15553	2.09e-06	1.46e-05	down	yes	HSPBP1	protein_coding	chr19:55262231-55280381:-	gi|662236737|ref|NP_001284529.1|	1321	3e-175	hsp70-binding protein 1 isoform 1 [Homo sapiens]	gi|194294547|ref|NM_001130106.1|	1768	0	Homo sapiens HSPA (heat shock 70kDa) binding protein, cytoplasmic cochaperone 1 (HSPBP1), transcript variant 2, mRNA	Q99P31	188	2e-57	Hsp70-binding protein 1	.	.	.	.	pfam01500	Keratin_B2	Keratin, high sulfur B2 protein. High sulfur proteins are cysteine-rich proteins synthesized during the differentiation of hair matrix cells, and form hair fibres in association with hair keratin intermediate filaments. This family has been divided up into four regions, with the second region containing 8 copies of a short repeat. This family is also known as B2 or KAP1.	GO:0032436|positive regulation of proteasomal ubiquitin-dependent protein catabolic process;GO:0031398|positive regulation of protein ubiquitination;	.	GO:0004857|enzyme inhibitor activity;	K09562	HSPBP1; hsp70-interacting protein
ENSG00000154930	11	9	11	9.90505	36	35	31	34.9351	0.283527	-1.81844	2.62e-05	0.000158293	down	yes	ACSS1	protein_coding	chr20:25006230-25058980:-	gi|28416953|ref|NP_115890.2|	3338	0	acetyl-coenzyme A synthetase 2-like, mitochondrial isoform 1 precursor [Homo sapiens]	gi|34532199|dbj|AK125923.1|	4765	0	Homo sapiens cDNA FLJ43935 fis, clone TESTI4013817, moderately similar to Acetyl-coenzyme A synthethase	Q9NUB1	1103	0	Acetyl-coenzyme A synthetase 2-like, mitochondrial	PA4733	569	0	COG0365	pfam00501	AMP-binding	AMP-binding enzyme.	GO:0019413|acetate biosynthetic process;GO:0006085|acetyl-CoA biosynthetic process;GO:0019427|acetyl-CoA biosynthetic process from acetate;GO:0006069|ethanol oxidation;GO:0019542|propionate biosynthetic process;	GO:0005759|mitochondrial matrix;	GO:0003987|acetate-CoA ligase activity;GO:0016208|AMP binding;GO:0005524|ATP binding;	K01895	ACSS, acs; acetyl-CoA synthetase [EC:6.2.1.1]
ENSG00000006744	1049	1195	1303	1133.65	2462	2135	2233	2336.47	0.485198	-1.04335	2.28e-26	1.06e-24	down	yes	ELAC2	protein_coding	chr17:12992391-13018187:-	gi|12804973|gb|AAH01939.1|	4186	0	ElaC homolog 2 (E. coli) [Homo sapiens]	gi|34530987|dbj|AK125030.1|	3721	0	Homo sapiens cDNA FLJ43040 fis, clone BRTHA3003074, highly similar to Homo sapiens prostate cancer susceptibility protein	Q9BQ52	226	4e-70	Zinc phosphodiesterase ELAC protein 2	SPAC1D4.10	270	3e-76	COG1234	pfam12706	Lactamase_B_2	Beta-lactamase superfamily domain. This family is part of the beta-lactamase superfamily and is related to pfam00753.	GO:0072684|mitochondrial tRNA 3'-trailer cleavage, endonucleolytic;GO:0090646|mitochondrial tRNA processing;GO:0042780|tRNA 3'-end processing;	GO:0005759|mitochondrial matrix;GO:0042645|mitochondrial nucleoid;GO:0005739|mitochondrion;GO:0005654|nucleoplasm;GO:0005634|nucleus;	GO:0004519|endonuclease activity;GO:0046872|metal ion binding;GO:0044822|poly(A) RNA binding;GO:0004549|tRNA-specific ribonuclease activity;	K00784	rnz; ribonuclease Z [EC:3.1.26.11]
ENSG00000250899	181	159	215	177.21	397	297	346	355.062	0.499096	-1.00261	8.03e-12	1.06e-10	down	yes	AC125807.2	lincRNA	chr12:3041437-3044950:+	gi|355756662|gb|EHH60270.1|	365	4e-37	hypothetical protein EGM_11598, partial [Macaca fascicularis]	gi|22657482|gb|AC125807.9|	3514	0	Homo sapiens 12 BAC RP11-253E3 (Roswell Park Cancer Institute Human BAC Library) complete sequence	Q8N2A0	126	5e-31	Putative uncharacterized protein encoded by LINC00269	.	.	.	.	pfam13900	GVQW	Putative binding domain. This short domain is often found nested inside other longer domains. The function is not known, but the domain carries a highly conserved GVQW motif. The members are rich in proline and cysteine. This may be a binding domain.	GO:0006309|apoptotic DNA fragmentation;GO:0060326|cell chemotaxis;GO:0071222|cellular response to lipopolysaccharide;GO:0006325|chromatin organization;GO:0050829|defense response to Gram-negative bacterium;GO:0050830|defense response to Gram-positive bacterium;GO:0032392|DNA geometric change;GO:0051103|DNA ligation involved in DNA repair;GO:0006265|DNA topological change;GO:0002437|inflammatory r…	GO:0005623|cell;GO:0000793|condensed chromosome;GO:0005737|cytoplasm;GO:0005615|extracellular space;GO:0000790|nuclear chromatin;GO:0005730|nucleolus;GO:0005654|nucleoplasm;GO:0005634|nucleus;GO:0048471|perinuclear region of cytoplasm;GO:0043234|protein complex;	GO:0042056|chemoattractant activity;GO:0003684|damaged DNA binding;GO:0003677|DNA binding;GO:0008301|DNA binding, bending;GO:0003690|double-stranded DNA binding;GO:0008144|drug binding;GO:0001158|enhancer sequence-specific DNA binding;GO:0000400|four-way junction DNA binding;GO:0044378|non-sequence-specific DNA binding, bending;GO:0044822|poly(A) RNA binding;GO:0050786|RAGE receptor binding;GO:00…	.	.
ENSG00000142528	198	193	214	193.376	391	340	411	390.983	0.49459	-1.0157	2.3e-14	3.96e-13	down	yes	ZNF473	protein_coding	chr19:50025714-50053414:+	gi|6329952|dbj|BAA86455.1|	4826	0	KIAA1141 protein [Homo sapiens]	gi|34367252|emb|BX648093.1|	4599	0	Homo sapiens mRNA; cDNA DKFZp686J1732 (from clone DKFZp686J1732)	Q8WTR7	219	4e-65	Zinc finger protein 473	.	.	.	.	pfam01352	KRAB	KRAB box. The KRAB domain (or Kruppel-associated box) is present in about a third of zinc finger proteins containing C2H2 fingers. The KRAB domain is found to be involved in protein-protein interactions. The KRAB domain is generally encoded by two exons. The regions coded by the two exons are known as KRAB-A and KRAB-B. The A box plays an important role in repression by binding to corepressors, w…	GO:0008334|histone mRNA metabolic process;GO:0006398|histone mRNA 3'-end processing;GO:0006355|regulation of transcription, DNA-templated;GO:0006369|termination of RNA polymerase II transcription;	GO:0015030|Cajal body;GO:0005654|nucleoplasm;	GO:0003677|DNA binding;GO:0046872|metal ion binding;	K09228	KRAB; KRAB domain-containing zinc finger protein
ENSG00000166788	226	229	233	220.006	557	472	520	529.828	0.41524	-1.26798	7.76e-25	3.22e-23	down	yes	SAAL1	protein_coding	chr11:18069935-18106091:-	gi|635014800|ref|XP_008003244.1|	2328	0	PREDICTED: protein SAAL1 isoform X1 [Chlorocebus sabaeus]	gi|116235443|ref|NM_138421.2|	1531	0	Homo sapiens serum amyloid A-like 1 (SAAL1), mRNA	Q96ER3	242	1e-76	Protein SAAL1	.	.	.	.	pfam03376	Adeno_E3B	Adenovirus E3B protein.	.	GO:0005615|extracellular space;	.	.	.
ENSG00000155115	223	300	313	267.223	584	513	599	580.646	0.460216	-1.11962	1.06e-13	1.7e-12	down	yes	GTF3C6	protein_coding	chr6:110958560-110967890:+	gi|19923927|ref|NP_612417.1|	1016	5e-137	general transcription factor 3C polypeptide 6 [Homo sapiens]	gi|221139831|ref|NM_138408.3|	950	0	Homo sapiens general transcription factor IIIC, polypeptide 6, alpha 35kDa (GTF3C6), mRNA	Q969F1	395	2e-138	General transcription factor 3C polypeptide 6	.	.	.	.	pfam10419	TFIIIC_sub6	TFIIIC subunit. This is a family of proteins subunits of TFIIIC. TFIIIC in yeast and humans is required for transcription of tRNA and 5 S RNA genes by RNA polymerase III. Yeast members of this family are fused to phosphoglycerate mutase domain.	GO:0042791|5S class rRNA transcription from RNA polymerase III type 1 promoter;GO:0006383|transcription from RNA polymerase III promoter;GO:0006351|transcription, DNA-templated;GO:0042797|tRNA transcription from RNA polymerase III promoter;	GO:0005654|nucleoplasm;GO:0000127|transcription factor TFIIIC complex;	GO:0003677|DNA binding;	K15203	GTF3C6; general transcription factor 3C polypeptide 6
ENSG00000198838	11	15	25	16.2523	68	44	45	53.4169	0.304253	-1.71665	2.95e-05	0.000177083	down	yes	RYR3	protein_coding	chr15:33310945-33866121:+	gi|126032338|ref|NP_001027.3|	24214	0	ryanodine receptor 3 isoform 1 [Homo sapiens]	gi|3123583|emb|AJ001515.1|	15526	0	Homo sapiens mRNA for ryanodine receptor 3, complete CDS	A2AGL3	208	2e-60	Ryanodine receptor 3	.	.	.	.	pfam06459	RR_TM4-6	Ryanodine Receptor TM 4-6. This region covers TM regions 4-6 of the ryanodine receptor 1 family.	GO:0070588|calcium ion transmembrane transport;GO:0006874|cellular calcium ion homeostasis;GO:0071318|cellular response to ATP;GO:0071313|cellular response to caffeine;GO:0071277|cellular response to calcium ion;GO:0071286|cellular response to magnesium ion;GO:0006936|muscle contraction;GO:0051289|protein homotetramerization;	GO:0016021|integral component of membrane;GO:0016529|sarcoplasmic reticulum;GO:0033017|sarcoplasmic reticulum membrane;	GO:0005509|calcium ion binding;GO:0005219|ryanodine-sensitive calcium-release channel activity;	K04963	RYR3; ryanodine receptor 3
ENSG00000198830	4442	5329	5715	4949.7	10704	10526	9936	10679.5	0.463476	-1.10943	2.81e-30	1.71e-28	down	yes	HMGN2	protein_coding	chr1:26472450-26475972:+	gi|119628207|gb|EAX07802.1|	441	1e-51	high-mobility group nucleosomal binding domain 2, isoform CRA_a [Homo sapiens]	gi|148922918|ref|NM_005517.3|	1191	0	Homo sapiens high mobility group nucleosomal binding domain 2 (HMGN2), mRNA	Q86SG4	83.2	7e-18	Putative Dresden prostate carcinoma protein 2	.	.	.	.	pfam01101	HMG14_17	HMG14 and HMG17.	.	GO:0070062|extracellular exosome;GO:0016021|integral component of membrane;GO:0005886|plasma membrane;	GO:0004930|G-protein coupled receptor activity;	.	.
ENSG00000122870	52	49	63	52.3754	158	127	151	149.058	0.351377	-1.50891	4.12e-13	6.21e-12	down	yes	BICC1	protein_coding	chr10:58513140-58831437:+	gi|122937472|ref|NP_001073981.1|	4497	0	protein bicaudal C homolog 1 [Homo sapiens]	gi|544458511|ref|XM_005565807.1|	5010	0	PREDICTED: Macaca fascicularis bicaudal C homolog 1 (Drosophila) (BICC1), transcript variant X1, mRNA	Q9H694	1736	0	Protein bicaudal C homolog 1	.	.	.	.	pfam00013	KH_1	KH domain. KH motifs bind RNA in vitro. Autoantibodies to Nova, a KH domain protein, cause paraneoplastic opsoclonus ataxia.	GO:0007368|determination of left/right symmetry;GO:0007507|heart development;GO:0090090|negative regulation of canonical Wnt signaling pathway;	GO:0005737|cytoplasm;	GO:0044822|poly(A) RNA binding;	K18756	BICC1, BICC; protein bicaudal C
ENSG00000161970	74	87	73	74.9006	209	166	166	184.739	0.405441	-1.30244	1.44e-12	2.04e-11	down	yes	RPL26	protein_coding	chr17:8377520-8383213:-	gi|817285471|ref|XP_012312993.1|	731	5e-96	PREDICTED: 60S ribosomal protein L26 isoform X1 [Aotus nancymaae]	gi|530410542|ref|XM_005256749.1|	870	0	PREDICTED: Homo sapiens ribosomal protein L26 (RPL26), transcript variant X1, mRNA	P12749	197	5e-63	60S ribosomal protein L26	SPBC29B5.03c	134	3e-39	COG0198	pfam13900	GVQW	Putative binding domain. This short domain is often found nested inside other longer domains. The function is not known, but the domain carries a highly conserved GVQW motif. The members are rich in proline and cysteine. This may be a binding domain.	GO:0002181|cytoplasmic translation;GO:0000184|nuclear-transcribed mRNA catabolic process, nonsense-mediated decay;GO:0042273|ribosomal large subunit biogenesis;GO:0006364|rRNA processing;GO:0006614|SRP-dependent cotranslational protein targeting to membrane;GO:0006413|translational initiation;GO:0019083|viral transcription;	GO:0005829|cytosol;GO:0022625|cytosolic large ribosomal subunit;GO:0070062|extracellular exosome;	GO:0003735|structural constituent of ribosome;	K02898	RP-L26e, RPL26; large subunit ribosomal protein L26e
ENSG00000107104	13	21	20	17.2681	116	116	88	109.583	0.15758	-2.66584	9.85e-22	3.23e-20	down	yes	KANK1	protein_coding	chr9:470291-746106:+	gi|58257639|dbj|BAA11489.2|	6894	0	KIAA0172 [Homo sapiens]	gi|34368103|emb|BX648931.1|	7164	0	Homo sapiens mRNA; cDNA DKFZp686G183 (from clone DKFZp686G183)	Q14678	2019	0	KN motif and ankyrin repeat domain-containing protein 1	all2748	85.9	2e-16	COG0666	pfam13900	GVQW	Putative binding domain. This short domain is often found nested inside other longer domains. The function is not known, but the domain carries a highly conserved GVQW motif. The members are rich in proline and cysteine. This may be a binding domain.	GO:0030837|negative regulation of actin filament polymerization;GO:0030336|negative regulation of cell migration;GO:0046627|negative regulation of insulin receptor signaling pathway;GO:2000393|negative regulation of lamellipodium morphogenesis;GO:0010977|negative regulation of neuron projection development;GO:0035024|negative regulation of Rho protein signal transduction;GO:1900028|negative regul…	GO:0005737|cytoplasm;GO:0005634|nucleus;GO:0005886|plasma membrane;GO:0032587|ruffle membrane;	GO:0008013|beta-catenin binding;	.	.
ENSG00000135521	184	164	176	167.534	594	489	503	542.01	0.309097	-1.69387	5.78e-40	6.55e-38	down	yes	LTV1	protein_coding	chr6:143843344-143863812:+	gi|21361875|ref|NP_116249.2|	2022	0	protein LTV1 homolog [Homo sapiens]	gi|207080307|ref|NM_001135512.1|	1838	0	Pongo abelii LTV1 ribosome biogenesis factor (LTV1), mRNA	Q5R8B2	783	0	Protein LTV1 homolog	.	.	.	.	pfam04180	LTV	Low temperature viability protein. The low-temperature viability protein LTV1 is involved in ribosome biogenesis 40S subunit production.	GO:0006813|potassium ion transport;GO:0042391|regulation of membrane potential;	GO:0016021|integral component of membrane;GO:0005887|integral component of plasma membrane;GO:0005622|intracellular;GO:0005886|plasma membrane;	GO:0000155|phosphorelay sensor kinase activity;GO:0005249|voltage-gated potassium channel activity;	K14798	LTV1; protein LTV1
ENSG00000162231	287	314	304	289.46	933	824	828	884.404	0.327294	-1.61134	4.9e-49	8.86e-47	down	yes	NXF1	protein_coding	chr11:62792123-62806302:-	gi|15487670|ref|NP_006353.2|	2978	0	nuclear RNA export factor 1 isoform 1 [Homo sapiens]	gi|125625323|ref|NM_001081491.1|	4125	0	Homo sapiens nuclear RNA export factor 1 (NXF1), transcript variant 2, mRNA	Q1RMS5	208	8e-62	Nuclear RNA export factor 1	.	.	.	.	pfam09162	Tap-RNA_bind	Tap, RNA-binding. Members of this family adopt a structure consisting of an alpha+beta sandwich with an antiparallel beta-sheet, arranged in a 2(beta-alpha-beta) motif. They are mainly found in mRNA export factors, and mediate the sequence nonspecific nuclear export of cellular mRNAs as well as the sequence-specific export of retroviral mRNAs bearing the constitutive transport element.	GO:0006406|mRNA export from nucleus;	GO:0005737|cytoplasm;GO:0016607|nuclear speck;	GO:0000166|nucleotide binding;GO:0003723|RNA binding;	K14284	NXF, TAP, MEX67; nuclear RNA export factor
ENSG00000159167	4	0	1	1.59719	33	76	52	55.8325	0.0286068	-5.1275	6.69e-05	0.000379095	down	yes	STC1	protein_coding	chr8:23841915-23854807:-	gi|803011834|ref|XP_004004231.2|	1342	2e-170	PREDICTED: stanniocalcin-1 [Ovis aries]	gi|61676083|ref|NM_003155.2|	3877	0	Homo sapiens stanniocalcin 1 (STC1), mRNA	P52823	437	3e-149	Stanniocalcin-1	.	.	.	.	pfam03298	Stanniocalcin	Stanniocalcin family.	GO:0060348|bone development;GO:0006874|cellular calcium ion homeostasis;GO:0071320|cellular response to cAMP;GO:0071385|cellular response to glucocorticoid stimulus;GO:0071456|cellular response to hypoxia;GO:0035988|chondrocyte proliferation;GO:0046697|decidualization;GO:0007566|embryo implantation;GO:0001886|endothelial cell morphogenesis;GO:0003421|growth plate cartilage axis specification;GO:0…	GO:0016324|apical plasma membrane;GO:0005737|cytoplasm;GO:0005615|extracellular space;GO:0005634|nucleus;	.	.	.
ENSG00000101057	2204	2746	2923	2516.43	7140	6751	6334	6925.52	0.363356	-1.46055	7.71e-43	1.02e-40	down	yes	MYBL2	protein_coding	chr20:43667019-43716496:+	gi|4505293|ref|NP_002457.1|	3599	0	myb-related protein B isoform 1 [Homo sapiens]	gi|519666782|ref|NM_001278610.1|	2704	0	Homo sapiens v-myb avian myeloblastosis viral oncogene homolog-like 2 (MYBL2), transcript variant 2, mRNA	P10244	1388	0	Myb-related protein B	ECU11g1690	147	7e-39	COG5147	pfam09316	Cmyb_C	C-myb, C-terminal. Members of this family are predominantly found in the proto-oncogene c-myb and the viral transforming protein myb. Truncation of the domain results in 'activation' of c-myb and subsequent tumorigenesis.	GO:0030154|cell differentiation;GO:0090307|mitotic spindle assembly;GO:0045944|positive regulation of transcription from RNA polymerase II promoter;GO:0051726|regulation of cell cycle;	GO:0031523|Myb complex;GO:0005654|nucleoplasm;	GO:0000978|RNA polymerase II core promoter proximal region sequence-specific DNA binding;GO:0001135|transcription factor activity, RNA polymerase II transcription factor recruiting;GO:0003700|transcription factor activity, sequence-specific DNA binding;GO:0001077|transcriptional activator activity, RNA polymerase II core promoter proximal region sequence-specific binding;	K09421	MYBL; myb-related protein
ENSG00000188807	250	229	273	240.277	636	608	639	645.249	0.372379	-1.42516	1.47e-33	1.12e-31	down	yes	TMEM201	protein_coding	chr1:9588922-9614873:+	gi|262399371|ref|NP_001124396.2|	2525	0	transmembrane protein 201 isoform 1 [Homo sapiens]	gi|262399372|ref|NM_001010866.3|	3851	0	Homo sapiens transmembrane protein 201 (TMEM201), transcript variant 2, mRNA	Q5SNT2	592	0	Transmembrane protein 201	.	.	.	.	pfam10476	DUF2448	Protein of unknown function C-terminus (DUF2448). The family DUF2349 is the N-terminal part of this family. This protein is found in eukaryotes but its function is not known.	GO:0010761|fibroblast migration;GO:0030473|nuclear migration along microtubule;	GO:0016021|integral component of membrane;GO:0005637|nuclear inner membrane;GO:0031965|nuclear membrane;	GO:0051015|actin filament binding;GO:0005521|lamin binding;	.	.
ENSG00000168906	1782	1684	1761	1671.32	3784	3065	3368	3491.87	0.478632	-1.06301	4.12e-39	4.46e-37	down	yes	MAT2A	protein_coding	chr2:85539165-85545280:+	gi|431899729|gb|ELK07680.1|	2040	0	S-adenosylmethionine synthetase isoform type-2 [Pteropus alecto]	gi|336595075|ref|NM_005911.5|	2819	0	Homo sapiens methionine adenosyltransferase II, alpha (MAT2A), mRNA	Q5R5H1	186	6e-52	S-adenosylmethionine synthase isoform type-2	SPBC14F5.05c	545	0	COG0192	pfam02773	S-AdoMet_synt_C	S-adenosylmethionine synthetase, C-terminal domain. The three domains of S-adenosylmethionine synthetase have the same alpha+beta fold.	GO:0006730|one-carbon metabolic process;GO:0051291|protein heterooligomerization;GO:0034214|protein hexamerization;GO:0006556|S-adenosylmethionine biosynthetic process;	GO:0048269|methionine adenosyltransferase complex;	GO:0005524|ATP binding;GO:0046872|metal ion binding;GO:0004478|methionine adenosyltransferase activity;	K00789	metK; S-adenosylmethionine synthetase [EC:2.5.1.6]
ENSG00000143369	88	99	108	94.2855	226	194	209	215.169	0.438192	-1.19037	3.13e-12	4.29e-11	down	yes	ECM1	protein_coding	chr1:150508062-150513789:+	gi|322302700|ref|NP_001189787.1|	2799	0	extracellular matrix protein 1 isoform 3 precursor [Homo sapiens]	gi|21756887|dbj|AK097205.1|	3066	0	Homo sapiens cDNA FLJ39886 fis, clone SPLEN2016421, highly similar to EXTRACELLULAR MATRIX PROTEIN 1 PRECURSOR	Q16610	231	3e-64	Extracellular matrix protein 1	.	.	.	.	pfam05782	ECM1	Extracellular matrix protein 1 (ECM1). This family consists of several eukaryotic extracellular matrix protein 1 (ECM1) sequences. ECM1 has been shown to regulate endochondral bone formation, stimulate the proliferation of endothelial cells and induce angiogenesis. Mutations in the ECM1 gene can cause lipoid proteinosis, a disorder which causes generalised thickening of skin, mucosae and certain …	GO:0001525|angiogenesis;GO:0031214|biomineral tissue development;GO:0006954|inflammatory response;GO:0030502|negative regulation of bone mineralization;GO:0001960|negative regulation of cytokine-mediated signaling pathway;GO:0010466|negative regulation of peptidase activity;GO:0001503|ossification;GO:0002576|platelet degranulation;GO:0045766|positive regulation of angiogenesis;GO:0001938|positive…	GO:0070062|extracellular exosome;GO:0031012|extracellular matrix;GO:0005576|extracellular region;GO:0005615|extracellular space;GO:0031089|platelet dense granule lumen;GO:0005578|proteinaceous extracellular matrix;	GO:0019899|enzyme binding;GO:0043236|laminin binding;GO:0002020|protease binding;GO:0008022|protein C-terminus binding;GO:0004871|signal transducer activity;	.	.
ENSG00000143368	803	855	756	772.518	2232	1990	1878	2086.69	0.370212	-1.43357	6.28e-58	1.82e-55	down	yes	SF3B4	protein_coding	chr1:149923317-149928344:-	gi|528759952|gb|EPY79611.1|	1085	3e-166	myotubularin-related protein 11-like protein [Camelus ferus]	gi|21757019|dbj|AK097315.1|	2075	0	Homo sapiens cDNA FLJ39996 fis, clone STOMA2002166, highly similar to Splicing factor 3B subunit 4	Q15427	456	1e-152	Splicing factor 3B subunit 4	.	.	.	.	pfam00076	RRM_1	RNA recognition motif. (a.k.a. RRM, RBD, or RNP domain). The RRM motif is probably diagnostic of an RNA binding protein. RRMs are found in a variety of RNA binding proteins, including various hnRNP proteins, proteins implicated in regulation of alternative splicing, and protein components of snRNPs. The motif also appears in a few single stranded DNA binding proteins. The RRM structure consists o…	GO:0006397|mRNA processing;GO:0000398|mRNA splicing, via spliceosome;GO:0048026|positive regulation of mRNA splicing, via spliceosome;GO:0008380|RNA splicing;GO:0000375|RNA splicing, via transesterification reactions;	GO:0005654|nucleoplasm;GO:0005681|spliceosomal complex;GO:0005689|U12-type spliceosomal complex;	GO:0000166|nucleotide binding;GO:0044822|poly(A) RNA binding;	K12831	SF3B4, SAP49; splicing factor 3B subunit 4
ENSG00000122420	0	0	0	0	4	11	6	7.29794	#NAME?	#NAME?	0.000410861	0.00206344	down	yes	PTGFR	protein_coding	chr1:78303884-78539749:+	gi|4506261|ref|NP_000950.1|	1786	0	prostaglandin F2-alpha receptor isoform a precursor [Homo sapiens]	gi|88758605|ref|NM_001039585.1|	4450	0	Homo sapiens prostaglandin F receptor (FP) (PTGFR), transcript variant 2, mRNA	P43088	692	0	Prostaglandin F2-alpha receptor	.	.	.	.	pfam00001	7tm_1	7 transmembrane receptor (rhodopsin family). This family contains, amongst other G-protein-coupled receptors (GCPRs), members of the opsin family, which have been considered to be typical members of the rhodopsin superfamily. They share several motifs, mainly the seven transmembrane helices, GCPRs of the rhodopsin superfamily. All opsins bind a chromophore, such as 11-cis-retinal. The function of…	GO:0007189|adenylate cyclase-activating G-protein coupled receptor signaling pathway;GO:0035584|calcium-mediated signaling using intracellular calcium source;GO:0071799|cellular response to prostaglandin D stimulus;GO:0006954|inflammatory response;GO:0043066|negative regulation of apoptotic process;GO:0008284|positive regulation of cell proliferation;GO:0007204|positive regulation of cytosolic ca…	GO:0005737|cytoplasm;GO:0005576|extracellular region;GO:0005887|integral component of plasma membrane;GO:0005886|plasma membrane;	GO:0004958|prostaglandin F receptor activity;	K04262	PTGFR; prostaglandin F receptor
ENSG00000120800	906	1101	1362	1075.85	2520	2119	2181	2331.6	0.461421	-1.11584	1.66e-20	4.86e-19	down	yes	UTP20	protein_coding	chr12:101280109-101386616:+	gi|120587023|ref|NP_055318.2|	13745	0	small subunit processome component 20 homolog [Homo sapiens]	gi|120587022|ref|NM_014503.2|	9007	0	Homo sapiens UTP20, small subunit (SSU) processome component, homolog (yeast) (UTP20), mRNA	O75691	5299	0	Small subunit processome component 20 homolog	.	.	.	.	pfam07539	DRIM	Down-regulated in metastasis. These eukaryotic proteins include DRIM (Down-Regulated In Metastasis), which is differentially expressed in metastatic and non-metastatic human breast carcinoma cells. It is believed to be involved in processing of non-coding RNA.	GO:0000480|endonucleolytic cleavage in 5'-ETS of tricistronic rRNA transcript (SSU-rRNA, 5.8S rRNA, LSU-rRNA);GO:0000447|endonucleolytic cleavage in ITS1 to separate SSU-rRNA from 5.8S rRNA and LSU-rRNA from tricistronic rRNA transcript (SSU-rRNA, 5.8S rRNA, LSU-rRNA);GO:0000472|endonucleolytic cleavage to generate mature 5'-end of SSU-rRNA from (SSU-rRNA, 5.8S rRNA, LSU-rRNA);GO:0000462|maturati…	GO:0030686|90S preribosome;GO:0005737|cytoplasm;GO:0005730|nucleolus;GO:0005654|nucleoplasm;GO:0030688|preribosome, small subunit precursor;GO:0032040|small-subunit processome;	GO:0044822|poly(A) RNA binding;	K14772	UTP20; U3 small nucleolar RNA-associated protein 20
ENSG00000164741	4	0	0	1.28283	93	105	106	104.439	0.012283	-6.34719	1.32e-09	1.39e-08	down	yes	DLC1	protein_coding	chr8:13083361-13604610:-	gi|12697991|dbj|BAB21814.1|	7380	0	KIAA1723 protein [Homo sapiens]	gi|256017147|ref|NM_182643.2|	7445	0	Homo sapiens DLC1 Rho GTPase activating protein (DLC1), transcript variant 1, mRNA	B9VTT2	59.3	9e-42	Rho GTPase-activating protein 7	.	.	.	.	pfam01852	START	START domain.	GO:0035023|regulation of Rho protein signal transduction;GO:0007165|signal transduction;	GO:0005737|cytoplasm;GO:0005925|focal adhesion;GO:0016020|membrane;	GO:0005096|GTPase activator activity;GO:0008289|lipid binding;	.	.
ENSG00000007376	170	207	177	177.306	560	565	505	558.658	0.317379	-1.65572	4.73e-38	4.8e-36	down	yes	RPUSD1	protein_coding	chr16:784974-788397:-	gi|17158025|ref|NP_478072.1|	1429	0	RNA pseudouridylate synthase domain-containing protein 1 [Homo sapiens]	gi|41152102|ref|NM_058192.2|	2050	0	Homo sapiens RNA pseudouridylate synthase domain containing 1 (RPUSD1), mRNA	Q9UJJ7	214	2e-65	RNA pseudouridylate synthase domain-containing protein 1	TM0462	100	5e-22	COG0564	pfam00849	PseudoU_synth_2	RNA pseudouridylate synthase. Members of this family are involved in modifying bases in RNA molecules. They carry out the conversion of uracil bases to pseudouridine. This family includes RluD, a pseudouridylate synthase that converts specific uracils to pseudouridine in 23S rRNA. RluA from Escherichia coli converts bases in both rRNA and tRNA.	GO:0031119|tRNA pseudouridine synthesis;	GO:0005739|mitochondrion;	GO:0009982|pseudouridine synthase activity;GO:0003723|RNA binding;	.	.
ENSG00000149564	8	14	7	9.30733	36	33	38	36.6564	0.253908	-1.97762	4.34e-06	2.92e-05	down	yes	ESAM	protein_coding	chr11:124752583-124762290:-	gi|148664205|ref|NP_620411.2|	1549	0	endothelial cell-selective adhesion molecule precursor [Homo sapiens]	gi|37779131|gb|AY189281.1|	2279	0	Homo sapiens LP4791 protein mRNA, complete cds	Q95KI3	89	9e-20	Endothelial cell-selective adhesion molecule	.	.	.	.	pfam13900	GVQW	Putative binding domain. This short domain is often found nested inside other longer domains. The function is not known, but the domain carries a highly conserved GVQW motif. The members are rich in proline and cysteine. This may be a binding domain.	GO:0007155|cell adhesion;	GO:0005912|adherens junction;GO:0005923|bicellular tight junction;GO:0016021|integral component of membrane;GO:0005886|plasma membrane;	.	K06787	ESAM; endothelial cell adhesion molecule
ENSG00000180730	14	15	18	15.0139	37	42	40	40.8767	0.367297	-1.44498	0.000151018	0.000810533	down	yes	SHISA2	protein_coding	chr13:26044597-26051031:-	gi|544502926|ref|XP_005585569.1|	1207	6e-155	PREDICTED: protein shisa-2 homolog [Macaca fascicularis]	gi|56090522|ref|NM_001007538.1|	2860	0	Homo sapiens shisa family member 2 (SHISA2), mRNA	Q6UWI4	469	3e-156	Protein shisa-2 homolog	.	.	.	.	pfam13908	Shisa	Wnt and FGF inhibitory regulator. Shisa is a transcription factor-type molecule that physically interacts with immature forms of the Wnt receptor Frizzled and the FGF receptor within the endoplasmic reticulum to inhibit their post-translational maturation and trafficking to the cell surface.	GO:0007275|multicellular organismal development;GO:0040037|negative regulation of fibroblast growth factor receptor signaling pathway;GO:0030178|negative regulation of Wnt signaling pathway;	GO:0005789|endoplasmic reticulum membrane;GO:0016021|integral component of membrane;	.	.	.
ENSG00000175505	45	34	42	38.6634	168	147	137	154.559	0.250153	-1.99912	5.03e-20	1.43e-18	down	yes	CLCF1	protein_coding	chr11:67364168-67374177:-	gi|7019351|ref|NP_037378.1|	1172	3e-155	cardiotrophin-like cytokine factor 1 isoform 1 precursor [Homo sapiens]	gi|50726992|ref|NM_013246.2|	1842	0	Homo sapiens cardiotrophin-like cytokine factor 1 (CLCF1), transcript variant 1, mRNA	Q9UBD9	447	1e-157	Cardiotrophin-like cytokine factor 1	.	.	.	.	pfam06875	PRF	Plethodontid receptivity factor PRF. This family consists of several plethodontid receptivity factor (PRF) proteins which seem to be specific to Plethodon jordani (Jordan's salamander). PRF is a courtship pheromone produced by males increase female receptivity.	GO:0030183|B cell differentiation;GO:0007166|cell surface receptor signaling pathway;GO:0019221|cytokine-mediated signaling pathway;GO:0007259|JAK-STAT cascade;GO:0043524|negative regulation of neuron apoptotic process;GO:0048711|positive regulation of astrocyte differentiation;GO:0030890|positive regulation of B cell proliferation;GO:0008284|positive regulation of cell proliferation;GO:0002639|p…	GO:0097059|CNTFR-CLCF1 complex;GO:0097058|CRLF-CLCF1 complex;GO:0070062|extracellular exosome;GO:0005576|extracellular region;GO:0005622|intracellular;	GO:0005127|ciliary neurotrophic factor receptor binding;GO:0005125|cytokine activity;GO:0008083|growth factor activity;GO:0046982|protein heterodimerization activity;GO:0005102|receptor binding;	K05421	BSF3, CLC; B-cell stimulating factor 3
ENSG00000185652	0	0	1	0.314358	6	7	5	6.17939	0.050872	-4.29698	0.00585011	0.0235126	down	yes	NTF3	protein_coding	chr12:5432112-5521536:+	gi|795568671|ref|XP_011909645.1|	1710	0	PREDICTED: neurotrophin-3 isoform X1 [Cercocebus atys]	gi|156630994|ref|NM_001102654.1|	1335	0	Homo sapiens neurotrophin 3 (NTF3), transcript variant 1, mRNA	P20783	536	0	Neurotrophin-3	.	.	.	.	pfam00243	NGF	Nerve growth factor family.	GO:0090630|activation of GTPase activity;GO:0000187|activation of MAPK activity;GO:0032148|activation of protein kinase B activity;GO:0007267|cell-cell signaling;GO:0050930|induction of positive chemotaxis;GO:0043524|negative regulation of neuron apoptotic process;GO:0050732|negative regulation of peptidyl-tyrosine phosphorylation;GO:0007399|nervous system development;GO:0048812|neuron projection…	GO:0016023|cytoplasmic membrane-bounded vesicle;GO:0005576|extracellular region;	GO:0042056|chemoattractant activity;GO:0008083|growth factor activity;GO:0005166|neurotrophin p75 receptor binding;GO:0005102|receptor binding;	K04356	NTF3; neurotrophin 3
ENSG00000109881	184	184	208	184.081	435	418	433	440.683	0.417717	-1.2594	8.95e-22	2.94e-20	down	yes	CCDC34	protein_coding	chr11:27330827-27363868:-	gi|426367767|ref|XP_004050893.1|	1020	2e-128	PREDICTED: coiled-coil domain-containing protein 34 [Gorilla gorilla gorilla]	gi|63054846|ref|NM_080654.2|	2106	0	Homo sapiens coiled-coil domain containing 34 (CCDC34), transcript variant 2, mRNA	Q96HJ3	384	4e-125	Coiled-coil domain-containing protein 34	.	.	.	.	pfam13904	DUF4207	Domain of unknown function (DUF4207). This family is found in eukaryotes; it has several conserved tryptophan residues. The function is not known.	GO:0006310|DNA recombination;GO:0090305|nucleic acid phosphodiester bond hydrolysis;GO:0032199|reverse transcription involved in RNA-mediated transposition;GO:0032197|transposition, RNA-mediated;	.	GO:0046872|metal ion binding;GO:0003964|RNA-directed DNA polymerase activity;GO:0009036|Type II site-specific deoxyribonuclease activity;	K16753	CCDC34; coiled-coil domain-containing protein 34
ENSG00000117519	359	412	390	371.374	767	717	734	759.659	0.488869	-1.03248	1.22e-21	3.96e-20	down	yes	CNN3	protein_coding	chr1:94896949-94927278:-	gi|281349702|gb|EFB25286.1|	1832	0	hypothetical protein PANDA_003128, partial [Ailuropoda melanoleuca]	gi|426330433|ref|XM_004026169.1|	2116	0	PREDICTED: Gorilla gorilla gorilla calponin 3, acidic, transcript variant 1 (CNN3), mRNA	Q15417	332	3e-113	Calponin-3	ECU03g1150	75.5	1e-14	COG5199	pfam00307	CH	Calponin homology (CH) domain. The CH domain is found in both cytoskeletal proteins and signal transduction proteins. The CH domain is involved in actin binding in some members of the family. However in calponins there is evidence that the CH domain is not involved in its actin binding activity. Most member proteins have from two to four copies of the CH domain, however some proteins such as calp…	GO:0031032|actomyosin structure organization;GO:0030855|epithelial cell differentiation;GO:0032780|negative regulation of ATPase activity;	GO:0015629|actin cytoskeleton;GO:0005913|cell-cell adherens junction;GO:0005737|cytoplasm;GO:0043197|dendritic spine;GO:0005925|focal adhesion;GO:0043025|neuronal cell body;GO:0014069|postsynaptic density;	GO:0098641|cadherin binding involved in cell-cell adhesion;	.	.
ENSG00000099399	0	0	0	0	1	8	4	4.55975	#NAME?	#NAME?	0.00918132	0.0353219	down	yes	MAGEB2	protein_coding	chrX:30215560-30220089:+	gi|222418639|ref|NP_002355.2|	1196	2e-158	melanoma-associated antigen B2 [Homo sapiens]	gi|222418638|ref|NM_002364.4|	1610	0	Homo sapiens melanoma antigen family B2 (MAGEB2), mRNA	O15479	465	7e-160	Melanoma-associated antigen B2	.	.	.	.	pfam01454	MAGE	MAGE family. The MAGE (melanoma antigen-encoding gene) family are expressed in a wide variety of tumors but not in normal cells, with the exception of the male germ cells, placenta, and, possibly, cells of the developing embryo. The cellular function of this family is unknown. This family also contains the yeast protein, Nse3. The Nse3 protein is part of the Smc5-6 complex. Nse3 has been demonstr…	GO:0006915|apoptotic process;	.	.	.	.
ENSG00000106278	1	0	0	0.320708	8	7	12	9.26284	0.0346231	-4.85212	0.000245482	0.00127608	down	yes	PTPRZ1	protein_coding	chr7:121873089-122062036:+	gi|91208428|ref|NP_002842.2|	11700	0	receptor-type tyrosine-protein phosphatase zeta isoform 1 precursor [Homo sapiens]	gi|91208427|ref|NM_002851.2|	8159	0	Homo sapiens protein tyrosine phosphatase, receptor-type, Z polypeptide 1 (PTPRZ1), transcript variant 1, mRNA	P23471	311	1e-95	Receptor-type tyrosine-protein phosphatase zeta	SPAC26F1.10c	149	5e-36	COG5599	pfam00102	Y_phosphatase	Protein-tyrosine phosphatase.	GO:0007409|axonogenesis;GO:0007417|central nervous system development;GO:0002244|hematopoietic progenitor cell differentiation;GO:0007611|learning or memory;GO:0048709|oligodendrocyte differentiation;GO:0035335|peptidyl-tyrosine dephosphorylation;GO:0006470|protein dephosphorylation;GO:0070445|regulation of oligodendrocyte progenitor proliferation;	GO:0005887|integral component of plasma membrane;GO:0031226|intrinsic component of plasma membrane;GO:0072534|perineuronal net;GO:0005578|proteinaceous extracellular matrix;	GO:0004725|protein tyrosine phosphatase activity;GO:0005001|transmembrane receptor protein tyrosine phosphatase activity;	K08114	PTPRZ; receptor-type tyrosine-protein phosphatase zeta [EC:3.1.3.48]
ENSG00000170955	142	179	214	170.875	428	485	376	442.419	0.38623	-1.37247	4.3e-11	5.28e-10	down	yes	CAVIN3	protein_coding	chr11:6318946-6320647:-	gi|426367222|ref|XP_004050632.1|	854	2e-110	PREDICTED: protein kinase C delta-binding protein isoform 2 [Gorilla gorilla gorilla]	gi|426367219|ref|XM_004050583.1|	1150	0	PREDICTED: Gorilla gorilla gorilla protein kinase C, delta binding protein, transcript variant 1 (PRKCDBP), mRNA	Q969G5	272	2e-87	Protein kinase C delta-binding protein	.	.	.	.	pfam15237	PTRF_SDPR	PTRF/SDPR family. This family of proteins includes muscle-related coiled-coil protein (MURC), protein kinase C delta-binding protein (PRKCDBP), polymerase I and transcript release factor (PTRF) and serum deprivation-response protein (SDPR). MURC activates the Rho/ROCK pathway. PRKCDBP appears to act as an immune potentiator. PTRF is involved in caveolae formation and function. SDPR is involved in…	GO:0032922|circadian regulation of gene expression;GO:0030866|cortical actin cytoskeleton organization;GO:1901003|negative regulation of fermentation;GO:0051898|negative regulation of protein kinase B signaling;GO:0070374|positive regulation of ERK1 and ERK2 cascade;	GO:0005901|caveola;GO:0005737|cytoplasm;GO:0043234|protein complex;	GO:0005080|protein kinase C binding;	.	.
ENSG00000166016	127	101	113	109.014	225	206	208	218.763	0.498319	-1.00486	1.35e-09	1.42e-08	down	yes	ABTB2	protein_coding	chr11:34150988-34358008:-	gi|119588579|gb|EAW68173.1|	5388	0	ankyrin repeat and BTB (POZ) domain containing 2, isoform CRA_b [Homo sapiens]	gi|300796385|ref|NM_145804.2|	4902	0	Homo sapiens ankyrin repeat and BTB (POZ) domain containing 2 (ABTB2), mRNA	Q8N961	1959	0	Ankyrin repeat and BTB/POZ domain-containing protein 2	.	.	.	.	pfam00651	BTB	BTB/POZ domain. The BTB (for BR-C, ttk and bab) or POZ (for Pox virus and Zinc finger) domain is present near the N-terminus of a fraction of zinc finger (pfam00096) proteins and in proteins that contain the pfam01344 motif such as Kelch and a family of pox virus proteins. The BTB/POZ domain mediates homomeric dimerization and in some instances heteromeric dimerization. The structure of the dimer…	GO:0097237|cellular response to toxic substance;GO:0043161|proteasome-mediated ubiquitin-dependent protein catabolic process;GO:0042787|protein ubiquitination involved in ubiquitin-dependent protein catabolic process;GO:0030162|regulation of proteolysis;	GO:0005737|cytoplasm;GO:0005654|nucleoplasm;GO:0005634|nucleus;GO:0019005|SCF ubiquitin ligase complex;	GO:0031625|ubiquitin protein ligase binding;	K10521	ABTB2; ankyrin repeat and BTB/POZ domain-containing protein 2
ENSG00000065308	678	591	610	600.9	1428	1316	1252	1367.8	0.439318	-1.18666	7.63e-36	6.56e-34	down	yes	TRAM2	protein_coding	chr6:52497402-52576915:-	gi|6912450|ref|NP_036420.1|	1770	0	translocating chain-associated membrane protein 2 [Homo sapiens]	gi|56549142|ref|NM_012288.3|	6908	0	Homo sapiens translocation associated membrane protein 2 (TRAM2), mRNA	Q15035	684	0	Translocating chain-associated membrane protein 2	.	.	.	.	pfam03798	TRAM_LAG1_CLN8	TLC domain.	GO:0032964|collagen biosynthetic process;GO:0006613|cotranslational protein targeting to membrane;	GO:0016021|integral component of membrane;GO:0005791|rough endoplasmic reticulum;	.	.	.
ENSG00000125398	43	54	48	46.3955	136	90	107	113.452	0.408944	-1.29002	1.33e-08	1.25e-07	down	yes	SOX9	protein_coding	chr17:72121020-72126420:+	gi|60360276|dbj|BAD90382.1|	2285	0	mKIAA4243 protein [Mus musculus]	gi|182765453|ref|NM_000346.3|	3935	0	Homo sapiens SRY (sex determining region Y)-box 9 (SOX9), mRNA	P61754	880	0	Transcription factor SOX-9	.	.	.	.	pfam00505	HMG_box	HMG (high mobility group) box.	GO:0019933|cAMP-mediated signaling;GO:0001502|cartilage condensation;GO:0051216|cartilage development;GO:0001708|cell fate specification;GO:0071364|cellular response to epidermal growth factor stimulus;GO:0071504|cellular response to heparin;GO:0071260|cellular response to mechanical stimulus;GO:0071560|cellular response to transforming growth factor beta stimulus;GO:0003413|chondrocyte different…	GO:0005634|nucleus;GO:0043234|protein complex;	GO:0003682|chromatin binding;GO:0001046|core promoter sequence-specific DNA binding;GO:0035326|enhancer binding;GO:0001158|enhancer sequence-specific DNA binding;GO:0004672|protein kinase activity;GO:0003705|transcription factor activity, RNA polymerase II distal enhancer sequence-specific binding;GO:0003700|transcription factor activity, sequence-specific DNA binding;GO:0001077|transcriptional a…	.	.
ENSG00000197415	25	18	24	21.4009	58	56	51	56.5128	0.378692	-1.4009	1.39e-05	8.71e-05	down	yes	VEPH1	protein_coding	chr3:157259742-157533619:-	gi|12697929|dbj|BAB21783.1|	4414	0	KIAA1692 protein [Homo sapiens]	gi|269847557|ref|NM_001167912.1|	4122	0	Homo sapiens ventricular zone expressed PH domain-containing 1 (VEPH1), transcript variant 2, mRNA	Q14D04	232	4e-69	Ventricular zone-expressed PH domain-containing protein homolog 1	.	.	.	.	pfam00169	PH	PH domain. PH stands for pleckstrin homology.	.	GO:0005886|plasma membrane;	.	.	.
ENSG00000162817	14	11	19	14.0308	23	42	31	33.1918	0.422718	-1.24223	0.00329219	0.0139759	down	yes	C1orf115	protein_coding	chr1:220689845-220699157:+	gi|426333843|ref|XP_004028478.1|	450	4e-47	PREDICTED: uncharacterized protein C1orf115 homolog [Gorilla gorilla gorilla]	gi|34531493|dbj|AK125403.1|	3389	0	Homo sapiens cDNA FLJ43414 fis, clone OCBBF2024781	Q9H7X2	134	2e-34	Uncharacterized protein C1orf115	.	.	.	.	pfam13803	DUF4184	Domain of unknown function (DUF4184). This domain of unknown function contains several highly conserved histidines.	.	GO:0016021|integral component of membrane;	.	.	.
ENSG00000140992	335	353	372	338.881	744	596	675	688.65	0.492094	-1.02299	2.4e-20	6.97e-19	down	yes	PDPK1	protein_coding	chr16:2537964-2603188:+	gi|4505695|ref|NP_002604.1|	2782	0	3-phosphoinositide-dependent protein kinase 1 isoform 1 [Homo sapiens]	gi|387849236|ref|NM_002613.4|	7241	0	Homo sapiens 3-phosphoinositide dependent protein kinase 1 (PDPK1), transcript variant 1, mRNA	O15530	152	4e-41	3-phosphoinositide-dependent protein kinase 1	.	.	.	.	pfam00069	Pkinase	Protein kinase domain.	GO:0010468|regulation of gene expression;	GO:0005634|nucleus;	GO:0051213|dioxygenase activity;GO:0071558|histone demethylase activity (H3-K27 specific);GO:0046872|metal ion binding;	K06276	PDPK1; 3-phosphoinositide dependent protein kinase-1 [EC:2.7.11.1]
ENSG00000140995	119	110	101	105.595	232	280	248	261.25	0.404191	-1.30689	3.39e-15	6.28e-14	down	yes	DEF8	protein_coding	chr16:89947925-89968060:+	gi|795186209|ref|XP_011935254.1|	2702	0	PREDICTED: differentially expressed in FDCP 8 homolog isoform X6 [Cercocebus atys]	gi|338797797|ref|NM_001242820.1|	3883	0	Homo sapiens differentially expressed in FDCP 8 homolog (mouse) (DEF8), transcript variant 7, mRNA	A5PJM7	107	3e-26	Differentially expressed in FDCP 8 homolog	.	.	.	.	pfam13901	DUF4206	Domain of unknown function (DUF4206). This is a family of cysteine-rich proteins. Many members also carry a pleckstrin-homology domain, pfam00169	GO:0035556|intracellular signal transduction;	GO:0005622|intracellular;	GO:0046872|metal ion binding;	.	.
ENSG00000213024	660	683	754	670.237	1704	1403	1565	1597.34	0.419595	-1.25293	7.73e-42	9.4e-40	down	yes	NUP62	protein_coding	chr19:49906825-49929763:-	gi|7328113|emb|CAB82399.1|	1407	0	hypothetical protein [Homo sapiens]	gi|34532111|dbj|AK125857.1|	3587	0	Homo sapiens cDNA FLJ43869 fis, clone TESTI4008176, highly similar to Nuclear pore glycoprotein p62	P37198	325	1e-101	Nuclear pore glycoprotein p62	.	.	.	.	pfam05064	Nsp1_C	Nsp1-like C-terminal region. This family probably forms a coiled-coil. This important region of Nsp1 is involved in binding Nup82.	GO:0007569|cell aging;GO:0008219|cell death;GO:0007166|cell surface receptor signaling pathway;GO:0031047|gene silencing by RNA;GO:0009755|hormone-mediated signaling pathway;GO:0075733|intracellular transport of virus;GO:0007067|mitotic nuclear division;GO:0007077|mitotic nuclear envelope disassembly;GO:0006406|mRNA export from nucleus;GO:0043066|negative regulation of apoptotic process;GO:000828…	GO:0005642|annulate lamellae;GO:0005737|cytoplasm;GO:0090543|Flemming body;GO:0043231|intracellular membrane-bounded organelle;GO:0030529|ribonucleoprotein complex;GO:0005635|nuclear envelope;GO:0031965|nuclear membrane;GO:0005643|nuclear pore;GO:0044613|nuclear pore central transport channel;GO:0031074|nucleocytoplasmic shuttling complex;GO:0046930|pore complex;GO:0000922|spindle pole;	GO:0003682|chromatin binding;GO:0005487|nucleocytoplasmic transporter activity;GO:0005543|phospholipid binding;GO:0030159|receptor signaling complex scaffold activity;GO:0042169|SH2 domain binding;GO:0017056|structural constituent of nuclear pore;GO:0046966|thyroid hormone receptor binding;GO:0043130|ubiquitin binding;	K14306	NUP62, NSP1; nuclear pore complex protein Nup62
ENSG00000180964	1	0	0	0.320708	51	60	56	57.3936	0.00558788	-7.48348	1.2e-26	5.72e-25	down	yes	TCEAL8	protein_coding	chrX:103252995-103255203:-	gi|585169240|ref|XP_006736670.1|	491	8e-57	PREDICTED: transcription elongation factor A protein-like 8 isoform X1 [Leptonychotes weddellii]	gi|55925650|ref|NM_153333.2|	1212	0	Homo sapiens transcription elongation factor A (SII)-like 8 (TCEAL8), transcript variant 1, mRNA	Q8IYN2	181	2e-54	Transcription elongation factor A protein-like 8	.	.	.	.	pfam04538	BEX	Brain expressed X-linked like family. This is a family of transcription elongation factors which includes those referred to as Bex proteins as well as those named TCEAL7. Bex1 was shown to be a novel link between neurotrophin signalling, the cell cycle, and neuronal differentiation, suggesting it might function by coordinating internal cellular states with the ability of cells to respond to exter…	GO:0006357|regulation of transcription from RNA polymerase II promoter;GO:0006351|transcription, DNA-templated;	GO:0005634|nucleus;	GO:0050699|WW domain binding;	.	.
ENSG00000110172	737	804	892	777.562	3147	2728	2901	3002.42	0.258979	-1.9491	7.19e-97	8.66e-94	down	yes	CHORDC1	protein_coding	chr11:90201160-90223364:-	gi|221316566|ref|NP_036256.2|	1562	0	cysteine and histidine-rich domain-containing protein 1 isoform a [Homo sapiens]	gi|110624720|dbj|AK226099.1|	5313	0	Homo sapiens mRNA for cysteine and histidine-rich domain (CHORD)-containing, zinc binding protein 1 variant, clone: fh21196	Q5RD91	59.3	3e-57	Cysteine and histidine-rich domain-containing protein 1	.	.	.	.	pfam04968	CHORD	CHORD. CHORD represents a Zn binding domain. Silencing of the C. elegans CHORD-containing gene results in semisterility and embryo lethality, suggesting an essential function of the wild-type gene in nematode development.	GO:0061077|chaperone-mediated protein folding;GO:2000299|negative regulation of Rho-dependent protein serine/threonine kinase activity;GO:1900034|regulation of cellular response to heat;GO:0010824|regulation of centrosome duplication;	.	GO:0043531|ADP binding;GO:0005524|ATP binding;GO:0051879|Hsp90 protein binding;GO:0008270|zinc ion binding;	K16729	CHORDC1, CHP1; cysteine and histidine-rich domain-containing protein 1
ENSG00000256663	7	23	28	18.5075	58	41	46	49.4424	0.374324	-1.41764	0.00321873	0.0136962	down	yes	AC112777.1	processed_pseudogene	chr12:20551590-20553012:+	gi|119616815|gb|EAW96409.1|	2279	0	hCG23738, isoform CRA_b [Homo sapiens]	gi|347800642|ref|NG_030033.1|	1423	0	Homo sapiens phosphodiesterase 3A, cGMP-inhibited (PDE3A), RefSeqGene on chromosome 12	Q96T88	876	0	E3 ubiquitin-protein ligase UHRF1	DR1533	117	1e-28	COG3440	pfam02182	SAD_SRA	SAD/SRA domain. The domain goes by several names including SAD, SRA and YDG. It adopts a beta barrel, modified PUA-like, fold that is widely present in eukaryotic chromatin proteins and in bacteria. Versions of this domain are known to bind hemi-methylated CpG dinucleotides and also other 5mC containing dinucleotides. The domain binds DNA by flipping out the methylated cytosine base from the DNA …	GO:0007049|cell cycle;GO:0008283|cell proliferation;GO:0006281|DNA repair;GO:0010390|histone monoubiquitination;GO:0016574|histone ubiquitination;GO:0010216|maintenance of DNA methylation;GO:0000122|negative regulation of transcription from RNA polymerase II promoter;GO:0032270|positive regulation of cellular protein metabolic process;GO:2000373|positive regulation of DNA topoisomerase (ATP-hydro…	GO:0000791|euchromatin;GO:0000792|heterochromatin;GO:0000790|nuclear chromatin;GO:0005720|nuclear heterochromatin;GO:0016363|nuclear matrix;GO:0005634|nucleus;GO:0005657|replication fork;	GO:0000987|core promoter proximal region sequence-specific DNA binding;GO:0044729|hemi-methylated DNA-binding;GO:0042393|histone binding;GO:0042802|identical protein binding;GO:0016874|ligase activity;GO:0008327|methyl-CpG binding;GO:0035064|methylated histone binding;GO:0031493|nucleosomal histone binding;GO:0003700|transcription factor activity, sequence-specific DNA binding;GO:0061630|ubiquiti…	K10638	UHRF1, NP95; E3 ubiquitin-protein ligase UHRF1 [EC:2.3.2.27]
ENSG00000100519	1234	1374	1365	1270.54	2711	2451	2605	2659.14	0.477799	-1.06553	9.82e-37	8.96e-35	down	yes	PSMC6	protein_coding	chr14:52707172-52728587:+	gi|195539395|ref|NP_002797.3|	2039	0	26S protease regulatory subunit 10B [Homo sapiens]	gi|34534375|dbj|AK127456.1|	2914	0	Homo sapiens cDNA FLJ45548 fis, A-BRTHA2036055	P62335	451	7e-158	26S protease regulatory subunit 10B	YOR259c	541	0	COG1222	pfam00004	AAA	ATPase family associated with various cellular activities (AAA). AAA family proteins often perform chaperone-like functions that assist in the assembly, operation, or disassembly of protein complexes.	GO:0030163|protein catabolic process;	GO:0005737|cytoplasm;GO:0005634|nucleus;GO:0022624|proteasome accessory complex;	GO:0005524|ATP binding;GO:0016787|hydrolase activity;	K03064	PSMC6, RPT4; 26S proteasome regulatory subunit T4
ENSG00000143942	130	151	195	151.972	314	307	296	314.223	0.483642	-1.04799	7.22e-09	6.97e-08	down	yes	CHAC2	protein_coding	chr2:53767792-53775196:+	gi|56790287|ref|NP_001008708.1|	979	4e-129	putative glutathione-specific gamma-glutamylcyclotransferase 2 [Homo sapiens]	gi|31753097|gb|BC053896.1|	1295	0	Homo sapiens ChaC, cation transport regulator homolog 2 (E. coli), mRNA (cDNA clone MGC:61554 IMAGE:6174351), complete cds	Q8WUX2	381	1e-130	Putative glutathione-specific gamma-glutamylcyclotransferase 2	SPBC31F10.03	124	4e-32	COG3703	pfam04752	ChaC	ChaC-like protein. The ChaC protein is thought to be associated with the putative ChaA Ca2+/H+ cation transport protein in Escherichia coli. Its function is not known. This family also includes homologues regions from several other bacterial and eukaryotic proteins.	GO:0006750|glutathione biosynthetic process;GO:0006751|glutathione catabolic process;	GO:0005829|cytosol;	GO:0003839|gamma-glutamylcyclotransferase activity;	.	.
ENSG00000134532	14	10	14	12.1346	24	32	24	27.5296	0.440784	-1.18186	0.00869388	0.0336109	down	yes	SOX5	protein_coding	chr12:23529500-23951032:-	gi|823429608|ref|XP_012422094.1|	3172	0	PREDICTED: transcription factor SOX-5 isoform X1 [Odobenus rosmarus divergens]	gi|635064101|ref|XM_007967929.1|	6304	0	PREDICTED: Chlorocebus sabaeus SRY (sex determining region Y)-box 5 (SOX5), transcript variant X21, mRNA	P35711	194	9e-52	Transcription factor SOX-5	SPAC57A10.09c	52	2e-06	COG5648	pfam00505	HMG_box	HMG (high mobility group) box.	GO:0055059|asymmetric neuroblast division;GO:0071560|cellular response to transforming growth factor beta stimulus;GO:0061036|positive regulation of cartilage development;GO:0032332|positive regulation of chondrocyte differentiation;GO:2000741|positive regulation of mesenchymal stem cell differentiation;GO:0006366|transcription from RNA polymerase II promoter;	GO:0005634|nucleus;	GO:0003677|DNA binding;GO:0003700|transcription factor activity, sequence-specific DNA binding;	K09269	SOX5_6_13; transcription factor SOX5/6/13 (SOX group D)
ENSG00000112208	429	505	534	469.257	980	989	1026	1027.17	0.456845	-1.13022	2.14e-24	8.59e-23	down	yes	BAG2	protein_coding	chr6:57172326-57189833:+	gi|4757834|ref|NP_004273.1|	1101	3e-134	BAG family molecular chaperone regulator 2 [Homo sapiens]	gi|3676209|emb|AL031321.1|	6057	0	Human DNA sequence from clone RP3-496N17 on chromosome 6p11.2-12.3, complete sequence	O95816	428	1e-135	BAG family molecular chaperone regulator 2	.	.	.	.	pfam13900	GVQW	Putative binding domain. This short domain is often found nested inside other longer domains. The function is not known, but the domain carries a highly conserved GVQW motif. The members are rich in proline and cysteine. This may be a binding domain.	GO:0006457|protein folding;GO:0019538|protein metabolic process;GO:1900034|regulation of cellular response to heat;	GO:0005829|cytosol;	GO:0000774|adenyl-nucleotide exchange factor activity;	K09556	BAG2; BCL2-associated athanogene 2
ENSG00000040275	375	465	597	458.769	1426	1317	1407	1421.37	0.322766	-1.63144	2.49e-29	1.42e-27	down	yes	SPDL1	protein_coding	chr5:169583634-169604778:+	gi|157388975|ref|NP_060255.3|	2788	0	protein Spindly [Homo sapiens]	gi|157388974|ref|NM_017785.4|	2668	0	Homo sapiens spindle apparatus coiled-coil protein 1 (SPDL1), mRNA	Q96EA4	254	3e-79	Protein Spindly	.	.	.	.	pfam10174	Cast	RIM-binding protein of the cytomatrix active zone. This is a family of proteins that form part of the CAZ (cytomatrix at the active zone) complex which is involved in determining the site of synaptic vesicle fusion. The C-terminus is a PDZ-binding motif that binds directly to RIM (a small G protein Rab-3A effector). The family also contains four coiled-coil domains.	GO:0051301|cell division;GO:0000132|establishment of mitotic spindle orientation;GO:0007080|mitotic metaphase plate congression;GO:0034501|protein localization to kinetochore;GO:0007062|sister chromatid cohesion;GO:0031577|spindle checkpoint;	GO:0000940|condensed chromosome outer kinetochore;GO:0005829|cytosol;GO:0005815|microtubule organizing center;GO:0005634|nucleus;GO:0000922|spindle pole;	GO:0019899|enzyme binding;GO:0043515|kinetochore binding;	.	.
ENSG00000079308	14	4	7	7.9879	36	56	42	46.2236	0.17281	-2.53274	1.33e-05	8.39e-05	down	yes	TNS1	protein_coding	chr2:217799789-218002995:-	gi|145207317|gb|AAI26911.2|	8377	0	TNS1 protein, partial [Homo sapiens]	gi|635060613|ref|XM_007966222.1|	8977	0	PREDICTED: Chlorocebus sabaeus tensin 1 (TNS1), transcript variant X2, mRNA	Q9GLM4	139	7e-36	Tensin-1	SPBC609.02	72.8	5e-12	COG2453	pfam08416	PTB	Phosphotyrosine-binding domain. The phosphotyrosine-binding domain (PTB, also phosphotyrosine-interaction or PI domain) in the protein tensin tends to be found at the C-terminus. Tensin is a multi-domain protein that binds to actin filaments and functions as a focal-adhesion molecule (focal adhesions are regions of plasma membrane through which cells attach to the extracellular matrix). Human ten…	.	GO:0009986|cell surface;GO:0005737|cytoplasm;GO:0005856|cytoskeleton;GO:0005925|focal adhesion;	.	K18080	TNS; tensin
ENSG00000135476	772	925	974	853.812	1823	1536	1690	1726.8	0.494447	-1.01611	1.55e-21	4.96e-20	down	yes	ESPL1	protein_coding	chr12:53268299-53293643:+	gi|134276943|ref|NP_036423.4|	10135	0	separin [Homo sapiens]	gi|1136391|dbj|D79987.1|	6644	0	Homo sapiens mRNA for KIAA0165 gene, partial cds	Q14674	337	3e-104	Separin	YGR098c	152	6e-36	COG5155	pfam03568	Peptidase_C50	Peptidase family C50.	GO:0006915|apoptotic process;GO:0000910|cytokinesis;GO:0040001|establishment of mitotic spindle localization;GO:0045143|homologous chromosome segregation;GO:0051307|meiotic chromosome separation;GO:0000212|meiotic spindle organization;GO:0000070|mitotic sister chromatid segregation;GO:0045875|negative regulation of sister chromatid cohesion;GO:0045842|positive regulation of mitotic metaphase/anap…	GO:0005813|centrosome;GO:0005737|cytoplasm;GO:0005829|cytosol;GO:0072686|mitotic spindle;GO:0005634|nucleus;	GO:0003824|catalytic activity;GO:0004197|cysteine-type endopeptidase activity;GO:0008234|cysteine-type peptidase activity;	K02365	ESP1; separase [EC:3.4.22.49]
ENSG00000270533	0	1	1	0.638726	18	8	13	13.2212	0.0483106	-4.37152	1.52e-05	9.5e-05	down	yes	CR382285.1	transcribed_processed_pseudogene	chr21:9975017-10119309:-	gi|544457478|ref|XP_005565392.1|	330	4e-53	PREDICTED: 60S ribosomal protein L7a-like [Macaca fascicularis]	gi|164696909|dbj|AK311573.1|	1476	0	Homo sapiens cDNA, FLJ18615	Q2TBQ5	132	4e-54	60S ribosomal protein L7a	SPBC29A3.04	102	1e-25	COG1358	pfam01248	Ribosomal_L7Ae	Ribosomal protein L7Ae/L30e/S12e/Gadd45 family. This family includes: Ribosomal L7A from metazoa, Ribosomal L8-A and L8-B from fungi, 30S ribosomal protein HS6 from archaebacteria, 40S ribosomal protein S12 from eukaryotes, Ribosomal protein L30 from eukaryotes and archaebacteria. Gadd45 and MyD118.	GO:0048791|calcium ion-dependent exocytosis of neurotransmitter;GO:0042391|regulation of membrane potential;GO:2000300|regulation of synaptic vesicle exocytosis;	GO:0005634|nucleus;GO:0048786|presynaptic active zone;	GO:0003677|DNA binding;GO:0044325|ion channel binding;	K02936	RP-L7Ae, RPL7A; large subunit ribosomal protein L7Ae
ENSG00000054277	19	9	13	13.0994	36	21	29	29.2626	0.447651	-1.15955	0.00681416	0.0270008	down	yes	OPN3	protein_coding	chr1:241590102-241677376:-	gi|71999131|ref|NP_055137.2|	1497	0	opsin-3 [Homo sapiens]	gi|71999130|ref|NM_014322.2|	2594	0	Homo sapiens opsin 3 (OPN3), mRNA	Q9H1Y3	195	3e-57	Opsin-3	.	.	.	.	pfam00001	7tm_1	7 transmembrane receptor (rhodopsin family). This family contains, amongst other G-protein-coupled receptors (GCPRs), members of the opsin family, which have been considered to be typical members of the rhodopsin superfamily. They share several motifs, mainly the seven transmembrane helices, GCPRs of the rhodopsin superfamily. All opsins bind a chromophore, such as 11-cis-retinal. The function of…	GO:0071482|cellular response to light stimulus;GO:0009583|detection of light stimulus;GO:0007186|G-protein coupled receptor signaling pathway;GO:0007602|phototransduction;GO:0018298|protein-chromophore linkage;GO:0042752|regulation of circadian rhythm;	GO:0016021|integral component of membrane;GO:0005887|integral component of plasma membrane;	GO:0008020|G-protein coupled photoreceptor activity;GO:0004930|G-protein coupled receptor activity;GO:0009881|photoreceptor activity;	K04256	OPN3; c-opsin
ENSG00000174928	30	21	29	25.5494	82	64	76	75.8571	0.336809	-1.57	3.94e-08	3.51e-07	down	yes	C3orf33	protein_coding	chr3:155762617-155806351:-	gi|332214506|ref|XP_003256377.1|	1459	0	PREDICTED: protein C3orf33 homolog [Nomascus leucogenys]	gi|16550492|dbj|AK055701.1|	1923	0	Homo sapiens cDNA FLJ31139 fis, clone IMR322001185	Q6P1S2	483	1e-165	Protein C3orf33	.	.	.	.	pfam13900	GVQW	Putative binding domain. This short domain is often found nested inside other longer domains. The function is not known, but the domain carries a highly conserved GVQW motif. The members are rich in proline and cysteine. This may be a binding domain.	GO:0070373|negative regulation of ERK1 and ERK2 cascade;GO:0051090|regulation of sequence-specific DNA binding transcription factor activity;	GO:0005615|extracellular space;GO:0016021|integral component of membrane;	.	.	.
ENSG00000182810	81	102	89	87.0408	243	247	230	246.844	0.352615	-1.50384	3.7e-19	9.8e-18	down	yes	DDX28	protein_coding	chr16:68021274-68023442:-	gi|256773275|ref|NP_060850.2|	2500	0	probable ATP-dependent RNA helicase DDX28 [Homo sapiens]	gi|256773274|ref|NM_018380.3|	2169	0	Homo sapiens DEAD (Asp-Glu-Ala-Asp) box polypeptide 28 (DDX28), mRNA	Q9NUL7	967	0	Probable ATP-dependent RNA helicase DDX28	RSc2211	166	3e-43	COG0513	pfam00270	DEAD	DEAD/DEAH box helicase. Members of this family include the DEAD and DEAH box helicases. Helicases are involved in unwinding nucleic acids. The DEAD box helicases are involved in various aspects of RNA metabolizm, including nuclear transcription, pre mRNA splicing, ribosome biogenesis, nucleocytoplasmic transport, translation, RNA decay and organellar gene expression.	GO:1902775|mitochondrial large ribosomal subunit assembly;GO:0010501|RNA secondary structure unwinding;	GO:0005737|cytoplasm;GO:0042645|mitochondrial nucleoid;GO:0005739|mitochondrion;GO:0005730|nucleolus;GO:0005634|nucleus;GO:0035770|ribonucleoprotein granule;	GO:0005524|ATP binding;GO:0004004|ATP-dependent RNA helicase activity;GO:0044822|poly(A) RNA binding;GO:0019843|rRNA binding;	.	.
ENSG00000198406	50	127	90	85.5224	199	136	186	177.767	0.481094	-1.05561	0.000243177	0.00126456	down	yes	BZW1P2	processed_pseudogene	chr3:116645902-116646727:-	gi|395823634|ref|XP_003785089.1|	1382	0	PREDICTED: basic leucine zipper and W2 domain-containing protein 1 isoform X3 [Otolemur garnettii]	gi|395455695|ref|NG_022890.2|	826	0	Homo sapiens basic leucine zipper and W2 domains 1 pseudogene 2 (BZW1P2) on chromosome 3	Q6P7P5	536	0	Basic leucine zipper and W2 domain-containing protein 1	SPAC8C9.15c	50.1	3e-06	COG1208	pfam02020	W2	eIF4-gamma/eIF5/eIF2-epsilon. This domain of unknown function is found at the C-terminus of several translation initiation factors.	GO:0006355|regulation of transcription, DNA-templated;GO:0006351|transcription, DNA-templated;	GO:0005737|cytoplasm;GO:0016020|membrane;	GO:0044822|poly(A) RNA binding;	.	.
ENSG00000261373	25	36	44	33.5267	95	93	91	95.6118	0.350655	-1.51188	5.45e-08	4.77e-07	down	yes	VPS9D1-AS1	antisense	chr16:89711856-89718165:+	gi|725609022|ref|XP_010330863.1|	390	2e-48	PREDICTED: VPS9 domain-containing protein 1, partial [Saimiri boliviensis boliviensis]	gi|302318926|ref|NR_036480.1|	1753	0	Homo sapiens VPS9D1 antisense RNA 1 (VPS9D1-AS1), long non-coding RNA	Q9Y2B5	66.2	4e-46	VPS9 domain-containing protein 1	.	.	.	.	pfam07174	FAP	Fibronectin-attachment protein (FAP). This family contains bacterial fibronectin-attachment proteins (FAP). Family members are rich in alanine and proline, are approximately 300 long, and seem to be restricted to mycobacteria. These proteins contain a fibronectin-binding motif that allows mycobacteria to bind to fibronectin in the extracellular matrix.	GO:0015986|ATP synthesis coupled proton transport;	.	GO:0005096|GTPase activator activity;GO:0005215|transporter activity;	.	.
ENSG00000141510	262	276	301	268.173	1032	1001	956	1024.04	0.261878	-1.93304	1.11e-70	5.55e-68	down	yes	TP53	protein_coding	chr17:7661779-7687550:-	gi|119610548|gb|EAW90142.1|	1974	0	tumor protein p53 (Li-Fraumeni syndrome), isoform CRA_c [Homo sapiens]	gi|371502117|ref|NM_001126114.2|	2724	0	Homo sapiens tumor protein p53 (TP53), transcript variant 3, mRNA	P04637	32.7	1e-10	Cellular tumor antigen p53	.	.	.	.	pfam00870	P53	P53 DNA-binding domain. This family contains one anomalous member, viz: Zea mays (Q6JAD8). This sequence is identical to human P53 and would appear to be a a human contaminant within the Zea mays sampling effort.	GO:0007569|cell aging;GO:0007049|cell cycle;GO:0048512|circadian behavior;GO:0000733|DNA strand renaturation;GO:0043153|entrainment of circadian clock by photoperiod;GO:0007275|multicellular organismal development;GO:0030308|negative regulation of cell growth;GO:0045892|negative regulation of transcription, DNA-templated;GO:0006289|nucleotide-excision repair;GO:0097252|oligodendrocyte apoptotic p…	GO:0005737|cytoplasm;GO:0005783|endoplasmic reticulum;GO:0005759|mitochondrial matrix;GO:0005739|mitochondrion;GO:0005730|nucleolus;GO:0005634|nucleus;	GO:0005524|ATP binding;GO:0005507|copper ion binding;GO:0001046|core promoter sequence-specific DNA binding;GO:0003677|DNA binding;GO:0000981|RNA polymerase II transcription factor activity, sequence-specific DNA binding;	K04451	TP53, P53; tumor protein p53
ENSG00000136522	432	467	453	432.43	926	945	854	934.18	0.462898	-1.11123	4.89e-27	2.39e-25	down	yes	MRPL47	protein_coding	chr3:179588285-179604654:-	gi|29826287|ref|NP_065142.2|	1227	2e-165	39S ribosomal protein L47, mitochondrial isoform a [Homo sapiens]	gi|9858830|gb|AF285120.1|AF285120	1237	0	Homo sapiens CGI-204 mRNA, complete cds	Q9HD33	310	4e-105	39S ribosomal protein L47, mitochondrial	.	.	.	.	pfam06984	MRP-L47	Mitochondrial 39-S ribosomal protein L47 (MRP-L47). This family represents the N-terminal region (approximately 8 residues) of the eukaryotic mitochondrial 39-S ribosomal protein L47 (MRP-L47). Mitochondrial ribosomal proteins (MRPs) are the counterparts of the cytoplasmic ribosomal proteins, in that they fulfil similar functions in protein biosynthesis. However, they are distinct in number, feat…	GO:0032543|mitochondrial translation;GO:0070125|mitochondrial translational elongation;GO:0070126|mitochondrial translational termination;	GO:0005743|mitochondrial inner membrane;GO:0005762|mitochondrial large ribosomal subunit;GO:0005739|mitochondrion;	GO:0003735|structural constituent of ribosome;	K17428	MRPL47, NCM1; large subunit ribosomal protein L47
ENSG00000166002	3	0	1	1.27648	28	34	23	29.1954	0.0437221	-4.51549	1.04e-05	6.62e-05	down	yes	SMCO4	protein_coding	chr11:93478472-93543508:-	gi|767970396|ref|XP_011541213.1|	859	2e-113	PREDICTED: single-pass membrane and coiled-coil domain-containing protein 4 isoform X5 [Homo sapiens]	gi|169234727|ref|NM_020179.2|	976	0	Homo sapiens single-pass membrane protein with coiled-coil domains 4 (SMCO4), mRNA	.	.	.	.	.	.	.	.	pfam11075	DUF2780	Protein of unknown function VcgC/VcgE (DUF2780). This is a bacterial family of uncharacterized proteins.	.	.	.	.	.
ENSG00000117593	647	747	778	694.372	1503	1399	1564	1530.14	0.453796	-1.13988	1.53e-31	1.01e-29	down	yes	DARS2	protein_coding	chr1:173824503-173858546:+	gi|40789249|ref|NP_060592.2|	3383	0	aspartate--tRNA ligase, mitochondrial [Homo sapiens]	gi|267844906|ref|NM_018122.4|	3348	0	Homo sapiens aspartyl-tRNA synthetase 2, mitochondrial (DARS2), mRNA	Q6PI48	75.5	2e-15	Aspartate--tRNA ligase, mitochondrial	BS_aspS	458	3e-146	COG0173	pfam00152	tRNA-synt_2	tRNA synthetases class II (D, K and N).	GO:0070145|mitochondrial asparaginyl-tRNA aminoacylation;GO:0043039|tRNA aminoacylation;GO:0006418|tRNA aminoacylation for protein translation;	GO:0005759|mitochondrial matrix;GO:0005739|mitochondrion;GO:0005634|nucleus;	GO:0004815|aspartate-tRNA ligase activity;GO:0050560|aspartate-tRNA(Asn) ligase activity;GO:0005524|ATP binding;GO:0042803|protein homodimerization activity;GO:0000049|tRNA binding;	K01876	DARS, aspS; aspartyl-tRNA synthetase [EC:6.1.1.12]
ENSG00000090520	423	395	405	391.1	805	762	751	793.936	0.492609	-1.02148	1.01e-21	3.31e-20	down	yes	DNAJB11	protein_coding	chr3:186567403-186585800:+	gi|675687175|ref|XP_008953947.1|	1967	0	PREDICTED: dnaJ homolog subfamily B member 11 [Pan paniscus]	gi|34530049|dbj|AK124289.1|	4068	0	Homo sapiens cDNA FLJ42295 fis, clone TLIVE2008213, highly similar to DnaJ homolog subfamily B member 11 precursor	Q5RAJ6	426	2e-135	DnaJ homolog subfamily B member 11	YNL064c	170	4e-45	COG0484	pfam00226	DnaJ	DnaJ domain. DnaJ domains (J-domains) are associated with hsp70 heat-shock system and it is thought that this domain mediates the interaction. DnaJ-domain is therefore part of a chaperone (protein folding) system. The T-antigens, although not in Prosite are confirmed as DnaJ containing domains from literature.	GO:0016556|mRNA modification;GO:0032781|positive regulation of ATPase activity;GO:0006457|protein folding;	GO:0005737|cytoplasm;GO:0005783|endoplasmic reticulum;GO:0034663|endoplasmic reticulum chaperone complex;GO:0005788|endoplasmic reticulum lumen;GO:0016020|membrane;GO:0005634|nucleus;	GO:0051082|unfolded protein binding;	K09517	DNAJB11; DnaJ homolog subfamily B member 11
ENSG00000188229	4664	6394	6858	5725.66	17329	14897	15936	16475.1	0.347533	-1.52478	3.99e-43	5.34e-41	down	yes	TUBB4B	protein_coding	chr9:137241213-137243707:+	gi|634865305|ref|XP_007945164.1|	2222	0	PREDICTED: tubulin beta-4B chain isoform X1 [Orycteropus afer afer]	gi|34367683|emb|BX648521.1|	2032	0	Homo sapiens mRNA; cDNA DKFZp686F0685 (from clone DKFZp686F0685)	P30883	205	5e-57	Tubulin beta-4 chain	ECU03g0820i	730	0	COG5023	pfam03953	Tubulin_C	Tubulin C-terminal domain. This family includes the tubulin alpha, beta and gamma chains. Members of this family are involved in polymer formation. Tubulins are GTPases. FtsZ can polymerize into tubes, sheets, and rings in vitro and is ubiquitous in eubacteria and archaea. Tubulin is the major component of microtubules. (The FtsZ GTPases have been split into their won family).	GO:0007017|microtubule-based process;	GO:0005737|cytoplasm;GO:0005874|microtubule;	GO:0005525|GTP binding;GO:0003924|GTPase activity;GO:0005200|structural constituent of cytoskeleton;	K07375	TUBB; tubulin beta
ENSG00000152092	0	1	0	0.324368	9	3	5	5.73387	0.0565706	-4.1438	0.0085369	0.0330704	down	yes	ASTN1	protein_coding	chr1:176857302-177164973:-	gi|46488923|ref|NP_004310.1|	6592	0	astrotactin-1 isoform 1 precursor [Homo sapiens]	gi|555290111|ref|NM_004319.2|	7116	0	Homo sapiens astrotactin 1 (ASTN1), transcript variant 1, mRNA	O14525	300	2e-108	Astrotactin-1	.	.	.	.	pfam14670	FXa_inhibition	Coagulation Factor Xa inhibitory site. This short domain on coagulation enzyme factor Xa is found to be the target for a potent inhibitor of coagulation, TAK-442.	GO:0007626|locomotory behavior;GO:0007158|neuron cell-cell adhesion;GO:0001764|neuron migration;	GO:0030136|clathrin-coated vesicle;GO:0005768|endosome;GO:0009897|external side of plasma membrane;GO:0016021|integral component of membrane;GO:0043204|perikaryon;	.	.	.
ENSG00000101311	555	584	658	574.272	1562	1206	1328	1398.72	0.410569	-1.2843	1.34e-37	1.3e-35	down	yes	FERMT1	protein_coding	chr20:6074845-6123544:-	gi|116686114|ref|NP_060141.3|	3328	0	fermitin family homolog 1 [Homo sapiens]	gi|116686113|ref|NM_017671.4|	5151	0	Homo sapiens fermitin family member 1 (FERMT1), mRNA	Q9BQL6	280	2e-88	Fermitin family homolog 1	.	.	.	.	pfam00373	FERM_M	FERM central domain. This domain is the central structural domain of the FERM domain.	GO:0007155|cell adhesion;GO:0090162|establishment of epithelial cell polarity;GO:0051546|keratinocyte migration;GO:0043616|keratinocyte proliferation;	GO:0030054|cell junction;GO:0005829|cytosol;GO:0031941|filamentous actin;GO:0005925|focal adhesion;GO:0032587|ruffle membrane;	.	K17082	FERMT1, KIND1; kindlin 1
ENSG00000108924	11	14	14	12.47	51	34	35	40.8526	0.305243	-1.71197	1.25e-05	7.9e-05	down	yes	HLF	protein_coding	chr17:55265012-55325065:+	gi|4504421|ref|NP_002117.1|	1221	2e-150	hepatic leukemia factor [Homo sapiens]	gi|94983916|ref|NM_002126.4|	5547	0	Homo sapiens hepatic leukemia factor (HLF), mRNA	Q16534	425	3e-137	Hepatic leukemia factor	.	.	.	.	pfam07716	bZIP_2	Basic region leucine zipper.	GO:0048511|rhythmic process;GO:0035914|skeletal muscle cell differentiation;	GO:0005634|nucleus;	GO:0000977|RNA polymerase II regulatory region sequence-specific DNA binding;GO:0001077|transcriptional activator activity, RNA polymerase II core promoter proximal region sequence-specific binding;	K09057	HLF; hepatic leukemia factor
ENSG00000249242	2	1	0	0.965785	9	7	5	7.15601	0.134961	-2.88938	0.0128824	0.0477363	down	yes	TMEM150C	protein_coding	chr4:82483170-82562357:-	gi|685541126|ref|XP_003898742.2|	1340	1e-172	PREDICTED: transmembrane protein 150C [Papio anubis]	gi|297292608|ref|XM_001082839.2|	2869	0	PREDICTED: Macaca mulatta transmembrane protein 150B-like (LOC694136), mRNA	B9EJG8	431	4e-146	Transmembrane protein 150C	.	.	.	.	pfam10277	Frag1	Frag1/DRAM/Sfk1 family. This family includes Frag1, DRAM and Sfk1 proteins. Frag1 (FGF receptor activating protein 1) is a protein that is conserved from fungi to humans. There are four potential iso-prenylation sites throughout the peptide, viz CILW, CIIW and CIGL. Frag1 is a membrane-spanning protein that is ubiquitously expressed in adult tissues suggesting an important cellular function. Dram…	.	GO:0005887|integral component of plasma membrane;GO:0005765|lysosomal membrane;	.	.	.
ENSG00000129173	84	129	131	109.964	375	326	367	365.507	0.300853	-1.73287	5.53e-18	1.32e-16	down	yes	E2F8	protein_coding	chr11:19224063-19241620:-	gi|38505226|ref|NP_078956.2|	4589	0	transcription factor E2F8 [Homo sapiens]	gi|373838710|ref|NM_001256371.1|	3519	0	Homo sapiens E2F transcription factor 8 (E2F8), transcript variant 2, mRNA	A0AVK6	295	3e-92	Transcription factor E2F8	.	.	.	.	pfam02319	E2F_TDP	E2F/DP family winged-helix DNA-binding domain. This family contains the transcription factor E2F and its dimerization partners TDP1 and TDP2, which stimulate E2F-dependent transcription. E2F binds to DNA as a homodimer or as a heterodimer in association with TDP1/2, the heterodimer having increased binding efficiency. The crystal structure of an E2F4-DP2-DNA complex shows that the DNA-binding dom…	GO:0033301|cell cycle comprising mitosis without cytokinesis;GO:0008283|cell proliferation;GO:0060718|chorionic trophoblast cell differentiation;GO:0070365|hepatocyte differentiation;GO:0032466|negative regulation of cytokinesis;GO:0000122|negative regulation of transcription from RNA polymerase II promoter;GO:0001890|placenta development;GO:0032877|positive regulation of DNA endoreduplication;GO…	GO:0005634|nucleus;GO:0005667|transcription factor complex;	GO:0001047|core promoter binding;GO:0000978|RNA polymerase II core promoter proximal region sequence-specific DNA binding;GO:0003714|transcription corepressor activity;GO:0003700|transcription factor activity, sequence-specific DNA binding;GO:0001078|transcriptional repressor activity, RNA polymerase II core promoter proximal region sequence-specific binding;	K09391	E2F7_8; transcription factor E2F7/8
ENSG00000159917	14	16	27	18.1675	29	39	40	37.2058	0.488297	-1.03417	0.00965651	0.0369179	down	yes	ZNF235	protein_coding	chr19:44228729-44305046:-	gi|190610025|ref|NP_004225.3|	3955	0	zinc finger protein 235 [Homo sapiens]	gi|110624567|dbj|AK226126.1|	4213	0	Homo sapiens mRNA for zinc finger protein 93 homolog, clone: fj01894	Q14590	439	2e-147	Zinc finger protein 235	.	.	.	.	pfam01352	KRAB	KRAB box. The KRAB domain (or Kruppel-associated box) is present in about a third of zinc finger proteins containing C2H2 fingers. The KRAB domain is found to be involved in protein-protein interactions. The KRAB domain is generally encoded by two exons. The regions coded by the two exons are known as KRAB-A and KRAB-B. The A box plays an important role in repression by binding to corepressors, w…	GO:0006355|regulation of transcription, DNA-templated;GO:0006351|transcription, DNA-templated;	GO:0005634|nucleus;	GO:0003677|DNA binding;GO:0046872|metal ion binding;GO:0003700|transcription factor activity, sequence-specific DNA binding;	K09228	KRAB; KRAB domain-containing zinc finger protein
ENSG00000173530	174	158	144	152.321	370	275	346	338.45	0.450054	-1.15183	8.15e-16	1.6e-14	down	yes	TNFRSF10D	protein_coding	chr8:23135588-23164030:-	gi|18203495|sp|Q9UBN6.1|TR10D_HUMAN	1817	0	RecName: Full=Tumor necrosis factor receptor superfamily member 10D; AltName: Full=Decoy receptor 2; Short=DcR2; AltName: Full=TNF-related apoptosis-inducing ligand receptor 4; Short=TRAIL receptor 4; Short=TRAIL-R4; AltName: Full=TRAIL receptor with a truncated death domain; AltName: CD_antigen=CD264; Flags: Precursor	gi|384871638|ref|NM_003840.4|	3538	0	Homo sapiens tumor necrosis factor receptor superfamily, member 10d, decoy with truncated death domain (TNFRSF10D), mRNA	Q9UBN6	704	0	Tumor necrosis factor receptor superfamily member 10D	.	.	.	.	pfam00020	TNFR_c6	TNFR/NGFR cysteine-rich region.	GO:0008625|extrinsic apoptotic signaling pathway via death domain receptors;GO:0006955|immune response;GO:0006954|inflammatory response;GO:0007275|multicellular organismal development;GO:0043066|negative regulation of apoptotic process;GO:0042981|regulation of apoptotic process;GO:0042127|regulation of cell proliferation;GO:0032496|response to lipopolysaccharide;GO:0007165|signal transduction;	GO:0005887|integral component of plasma membrane;GO:0005886|plasma membrane;	GO:0004888|transmembrane signaling receptor activity;GO:0005031|tumor necrosis factor-activated receptor activity;	K04722	TNFRSF10, TRAILR; tumor necrosis factor receptor superfamily member 10
ENSG00000137492	667	676	705	654.808	1363	1283	1274	1342.55	0.487733	-1.03584	4.28e-28	2.24e-26	down	yes	THAP12	protein_coding	chr11:76349956-76380971:-	gi|19923268|ref|NP_004696.2|	4028	0	52 kDa repressor of the inhibitor of the protein kinase [Homo sapiens]	gi|34365475|emb|BX641144.1|	6777	0	Homo sapiens mRNA; cDNA DKFZp686E11222 (from clone DKFZp686E11222)	O43422	213	1e-62	52 kDa repressor of the inhibitor of the protein kinase	.	.	.	.	pfam13900	GVQW	Putative binding domain. This short domain is often found nested inside other longer domains. The function is not known, but the domain carries a highly conserved GVQW motif. The members are rich in proline and cysteine. This may be a binding domain.	GO:0008285|negative regulation of cell proliferation;GO:0006950|response to stress;GO:0007165|signal transduction;	GO:0005737|cytoplasm;GO:0005654|nucleoplasm;	GO:0003677|DNA binding;GO:0046872|metal ion binding;GO:0000981|RNA polymerase II transcription factor activity, sequence-specific DNA binding;	.	.
ENSG00000063761	27	37	24	28.2053	89	57	79	76.6895	0.367786	-1.44306	2.06e-07	1.67e-06	down	yes	ADCK1	protein_coding	chr14:77800083-77935012:+	gi|296215631|ref|XP_002754275.1|	2727	0	PREDICTED: uncharacterized aarF domain-containing protein kinase 1 isoform X1 [Callithrix jacchus]	gi|34533611|dbj|AK126928.1|	3551	0	Homo sapiens cDNA FLJ44981 fis, clone BRAWH3003598	Q86TW2	252	9e-96	Uncharacterized aarF domain-containing protein kinase 1	SPBC15C4.02	282	8e-84	COG0661	pfam03109	ABC1	ABC1 family. This family includes ABC1 from yeast and AarF from Escherichia coli. These proteins have a nuclear or mitochondrial subcellular location in eukaryotes. The exact molecular functions of these proteins is not clear, however yeast ABC1 suppresses a cytochrome b mRNA translation defect and is essential for the electron transfer in the bc 1 complex and Escherichia coli AarF is required fo…	.	GO:0005576|extracellular region;GO:0005739|mitochondrion;	GO:0005524|ATP binding;GO:0004674|protein serine/threonine kinase activity;	K08869	ADCK, ABC1; aarF domain-containing kinase
ENSG00000180190	2	0	1	0.955775	22	29	15	22.6846	0.0421332	-4.5689	5.26e-09	5.16e-08	down	yes	TDRP	protein_coding	chr8:489792-545781:-	gi|368711324|ref|NP_001243042.1|	692	7e-82	testis development-related protein isoform 2 [Homo sapiens]	gi|368711322|ref|NM_175075.4|	3421	0	Homo sapiens testis development related protein (TDRP), transcript variant 1, mRNA	Q86YL5	238	2e-70	Testis development-related protein	.	.	.	.	pfam15576	DUF4661	Domain of unknown function (DUF4661). This family of proteins is found in eukaryotes. Proteins in this family are typically between 281 and 302 amino acids in length.	GO:0007283|spermatogenesis;	GO:0005737|cytoplasm;GO:0043231|intracellular membrane-bounded organelle;GO:0005634|nucleus;	.	.	.
ENSG00000175040	2	2	1	1.60451	36	22	26	28.5757	0.0561495	-4.15458	2.02e-10	2.32e-09	down	yes	CHST2	protein_coding	chr3:143119331-143124014:+	gi|149018882|gb|EDL77523.1|	2019	0	rCG25901 [Rattus norvegicus]	gi|441620608|ref|XM_003265345.2|	4213	0	PREDICTED: Nomascus leucogenys carbohydrate (N-acetylglucosamine-6-O) sulfotransferase 2 (CHST2), mRNA	Q9Y4C5	777	0	Carbohydrate sulfotransferase 2	.	.	.	.	pfam00685	Sulfotransfer_1	Sulfotransferase domain.	GO:0005975|carbohydrate metabolic process;GO:0006954|inflammatory response;GO:0018146|keratan sulfate biosynthetic process;GO:0007275|multicellular organismal development;GO:0006044|N-acetylglucosamine metabolic process;GO:0006790|sulfur compound metabolic process;	GO:0000139|Golgi membrane;GO:0016021|integral component of membrane;GO:0031228|intrinsic component of Golgi membrane;GO:0005802|trans-Golgi network;	GO:0001517|N-acetylglucosamine 6-O-sulfotransferase activity;GO:0008146|sulfotransferase activity;	K04745	CHST2; carbohydrate 6-sulfotransferase 2 [EC:2.8.2.-]
ENSG00000116991	42	29	54	39.8518	125	99	128	120.368	0.331083	-1.59474	1.48e-08	1.39e-07	down	yes	SIPA1L2	protein_coding	chr1:232397965-232561558:-	gi|112421013|ref|NP_065859.3|	8171	0	signal-induced proliferation-associated 1-like protein 2 [Homo sapiens]	gi|530366371|ref|XM_005273214.1|	6680	0	PREDICTED: Homo sapiens signal-induced proliferation-associated 1 like 2 (SIPA1L2), transcript variant X8, mRNA	Q9P2F8	3152	0	Signal-induced proliferation-associated 1-like protein 2	.	.	.	.	pfam11881	DUF3401	Domain of unknown function (DUF3401). This domain is functionally uncharacterized. This domain is found in eukaryotes. This presumed domain is typically between 231 to 250 amino acids in length. This domain is found associated with pfam02145, pfam00595.	GO:0051056|regulation of small GTPase mediated signal transduction;	.	GO:0005096|GTPase activator activity;	K17702	SIPA1L2, SPAL2; signal-induced proliferation-associated 1 like protein 2
ENSG00000277879	5	3	4	3.83408	30	11	33	25.1439	0.152485	-2.71326	5.46e-06	3.62e-05	down	yes	AL391988.1	antisense	chr10:117267116-117268668:-	.	.	.	.	gi|14787307|emb|AL391988.14|	1553	0	Human DNA sequence from clone RP11-129M16 on chromosome 10, complete sequence	.	.	.	.	.	.	.	.	pfam10536	PMD	Plant mobile domain. This domain was identified by Babu and colleagues in a variety of transposases.	.	.	.	.	.
ENSG00000011347	17	12	12	13.1168	28	35	32	32.6782	0.401391	-1.31692	0.00168454	0.00757244	down	yes	SYT7	protein_coding	chr11:61515313-61581148:-	gi|530397569|ref|XP_005274440.1|	3335	0	PREDICTED: synaptotagmin-7 isoform X2 [Homo sapiens]	gi|354983505|ref|NM_004200.3|	4578	0	Homo sapiens synaptotagmin VII (SYT7), transcript variant 2, mRNA	O43581	362	6e-124	Synaptotagmin-7	YOR086c	64.3	3e-09	COG5038	pfam00168	C2	C2 domain.	GO:0048791|calcium ion-dependent exocytosis of neurotransmitter;GO:0006909|phagocytosis;GO:0090385|phagosome-lysosome fusion;GO:0001778|plasma membrane repair;GO:0045956|positive regulation of calcium ion-dependent exocytosis;GO:0046850|regulation of bone remodeling;GO:0017158|regulation of calcium ion-dependent exocytosis;GO:0070092|regulation of glucagon secretion;GO:0050796|regulation of insul…	GO:0030054|cell junction;GO:0005829|cytosol;GO:0031045|dense core granule;GO:0032009|early phagosome;GO:0070062|extracellular exosome;GO:0016021|integral component of membrane;GO:0005765|lysosomal membrane;GO:0005764|lysosome;GO:0005778|peroxisomal membrane;GO:0005777|peroxisome;GO:0030670|phagocytic vesicle membrane;GO:0005886|plasma membrane;GO:0042734|presynaptic membrane;GO:0008021|synaptic v…	GO:0005509|calcium ion binding;GO:0005544|calcium-dependent phospholipid binding;GO:0005516|calmodulin binding;GO:0030276|clathrin binding;GO:0005546|phosphatidylinositol-4,5-bisphosphate binding;GO:0001786|phosphatidylserine binding;GO:0019905|syntaxin binding;	.	.
ENSG00000089195	427	425	414	404.943	1362	1118	1239	1271.4	0.318501	-1.65063	6.19e-61	2.11e-58	down	yes	TRMT6	protein_coding	chr20:5937235-5950558:-	gi|19923475|ref|NP_057023.2|	2359	0	tRNA (adenine(58)-N(1))-methyltransferase non-catalytic subunit TRM6 isoform 1 [Homo sapiens]	gi|6330101|dbj|AB032979.1|	2941	0	Homo sapiens mRNA for KIAA1153 protein, partial cds	Q9UJA5	597	0	tRNA (adenine(58)-N(1))-methyltransferase non-catalytic subunit TRM6	.	.	.	.	pfam04189	Gcd10p	Gcd10p family. eIF-3 is a multi-subunit complex that stimulates translation initiation in vitro at several different steps. This family corresponds to the gamma subunit if eIF3. The Yeast protein Gcd10p has also been shown to be part of a complex with the methyltransferase Gcd14p that is involved in modifying tRNA.	GO:0030488|tRNA methylation;GO:0006400|tRNA modification;	GO:0005654|nucleoplasm;GO:0031515|tRNA (m1A) methyltransferase complex;	GO:0044822|poly(A) RNA binding;	K03256	TRM6, GCD10; tRNA (adenine-N(1)-)-methyltransferase non-catalytic subunit
ENSG00000147852	2	2	0	1.29015	18	10	21	16.7122	0.0771985	-3.69528	5.44e-06	3.6e-05	down	yes	VLDLR	protein_coding	chr9:2621834-2660053:+	gi|65301167|ref|NP_003374.3|	4434	0	very low-density lipoprotein receptor isoform a precursor [Homo sapiens]	gi|15147693|emb|AL450467.8|	6221	0	Human DNA sequence from clone RP11-320E16 on chromosome 9, complete sequence	P98155	1712	0	Very low-density lipoprotein receptor	.	.	.	.	pfam00057	Ldl_recept_a	Low-density lipoprotein receptor domain class A.	GO:0008203|cholesterol metabolic process;GO:0048813|dendrite morphogenesis;GO:0034436|glycoprotein transport;GO:0006869|lipid transport;GO:0007613|memory;GO:0000122|negative regulation of transcription from RNA polymerase II promoter;GO:0007399|nervous system development;GO:1900006|positive regulation of dendrite development;GO:0045860|positive regulation of protein kinase activity;GO:0006898|rec…	GO:0005905|coated pit;GO:0016021|integral component of membrane;GO:0016020|membrane;GO:0005886|plasma membrane;GO:0043235|receptor complex;GO:0034361|very-low-density lipoprotein particle;	GO:0034185|apolipoprotein binding;GO:0005509|calcium ion binding;GO:0048306|calcium-dependent protein binding;GO:0001948|glycoprotein binding;GO:0034437|glycoprotein transporter activity;GO:0005041|low-density lipoprotein receptor activity;GO:0038025|reelin receptor activity;GO:0034189|very-low-density lipoprotein particle binding;GO:0030229|very-low-density lipoprotein particle receptor activity;	.	.
ENSG00000132561	29	14	17	19.1858	95	124	72	100.031	0.191798	-2.38234	3.89e-08	3.47e-07	down	yes	MATN2	protein_coding	chr8:97868840-98036716:+	gi|21739491|emb|CAD38787.1|	4988	0	hypothetical protein [Homo sapiens]	gi|62548859|ref|NM_002380.3|	4103	0	Homo sapiens matrilin 2 (MATN2), transcript variant 1, mRNA	O00339	209	3e-62	Matrilin-2	.	.	.	.	pfam00092	VWA	von Willebrand factor type A domain.	GO:0007411|axon guidance;GO:0031104|dendrite regeneration;GO:0008347|glial cell migration;GO:0001764|neuron migration;GO:0048678|response to axon injury;	GO:0005604|basement membrane;GO:0031012|extracellular matrix;GO:0005578|proteinaceous extracellular matrix;	GO:0005509|calcium ion binding;	.	.
ENSG00000136319	131	148	140	134.029	325	257	317	307.324	0.436117	-1.19721	6.23e-16	1.23e-14	down	yes	TTC5	protein_coding	chr14:20256558-20305994:-	gi|226498382|ref|NP_612385.2|	2353	0	tetratricopeptide repeat protein 5 [Homo sapiens]	gi|34367746|emb|BX648584.1|	4960	0	Homo sapiens mRNA; cDNA DKFZp686A14185 (from clone DKFZp686A14185)	Q8N0Z6	221	0	Tetratricopeptide repeat protein 5	.	.	.	.	pfam13900	GVQW	Putative binding domain. This short domain is often found nested inside other longer domains. The function is not known, but the domain carries a highly conserved GVQW motif. The members are rich in proline and cysteine. This may be a binding domain.	.	GO:0005764|lysosome;	GO:0003676|nucleic acid binding;GO:0004522|ribonuclease A activity;	.	.
ENSG00000160401	24	23	27	23.6451	66	59	49	59.4888	0.397472	-1.33107	1.84e-05	0.000113716	down	yes	CFAP157	protein_coding	chr9:127706989-127716002:+	gi|119608090|gb|EAW87684.1|	2398	0	chromosome 9 open reading frame 117, isoform CRA_b [Homo sapiens]	gi|21733874|emb|AL833241.1|	2708	0	Homo sapiens mRNA; cDNA DKFZp761P2419 (from clone DKFZp761P2419)	Q5JU67	233	6e-73	Cilia- and flagella-associated protein 157	.	.	.	.	pfam13900	GVQW	Putative binding domain. This short domain is often found nested inside other longer domains. The function is not known, but the domain carries a highly conserved GVQW motif. The members are rich in proline and cysteine. This may be a binding domain.	.	GO:0005929|cilium;	.	.	.
ENSG00000121743	6	10	2	5.79665	18	27	23	23.4512	0.247179	-2.01637	0.00339835	0.0143759	down	yes	GJA3	protein_coding	chr13:20138255-20161049:-	gi|22779877|ref|NP_068773.2|	1696	0	gap junction alpha-3 protein [Homo sapiens]	gi|115392136|ref|NM_021954.3|	5206	0	Homo sapiens gap junction protein, alpha 3, 46kDa (GJA3), mRNA	Q9Y6H8	657	0	Gap junction alpha-3 protein	.	.	.	.	pfam00029	Connexin	Connexin.	GO:0007267|cell-cell signaling;GO:0006810|transport;GO:0007601|visual perception;	GO:0005922|connexon complex;GO:0016021|integral component of membrane;	GO:0005243|gap junction channel activity;	K07612	GJA3, CX46; gap junction protein, alpha 3
ENSG00000196876	9	12	9	9.60802	47	48	44	47.6552	0.201615	-2.31032	5.41e-09	5.29e-08	down	yes	SCN8A	protein_coding	chr12:51590266-51812864:+	gi|795536710|ref|XP_011903621.1|	9059	0	PREDICTED: sodium channel protein type 8 subunit alpha isoform X2 [Cercocebus atys]	gi|374429548|ref|NM_014191.3|	11556	0	Homo sapiens sodium channel, voltage gated, type VIII alpha subunit (SCN8A), transcript variant 1, mRNA	Q9UQD0	311	9e-88	Sodium channel protein type 8 subunit alpha	.	.	.	.	pfam06512	Na_trans_assoc	Sodium ion transport-associated. Members of this family contain a region found exclusively in eukaryotic sodium channels or their subunits, many of which are voltage-gated. Members very often also contain between one and four copies of pfam00520 and, less often, one copy of pfam00612.	GO:0086010|membrane depolarization during action potential;GO:0042552|myelination;GO:0007399|nervous system development;GO:0019228|neuronal action potential;GO:0007422|peripheral nervous system development;GO:0006814|sodium ion transport;	GO:0043194|axon initial segment;GO:0016023|cytoplasmic membrane-bounded vesicle;GO:0016021|integral component of membrane;GO:0033268|node of Ranvier;GO:0005886|plasma membrane;GO:0001518|voltage-gated sodium channel complex;GO:0030018|Z disc;	GO:0005524|ATP binding;GO:0005248|voltage-gated sodium channel activity;	K04840	SCN8A; voltage-gated sodium channel type VIII alpha
ENSG00000242372	837	884	1042	882.736	1928	1849	1717	1881.65	0.469128	-1.09195	1.46e-26	6.9e-25	down	yes	EIF6	protein_coding	chr20:35278907-35284985:-	gi|821010394|ref|XP_012367361.1|	1439	0	PREDICTED: eukaryotic translation initiation factor 6 isoform X1 [Nomascus leucogenys]	gi|426391482|ref|XM_004062054.1|	1256	0	PREDICTED: Gorilla gorilla gorilla eukaryotic translation initiation factor 6, transcript variant 1 (EIF6), mRNA	P56537	226	9e-73	Eukaryotic translation initiation factor 6	YPR016c	384	1e-132	COG1976	pfam01912	eIF-6	eIF-6 family. This family includes eukaryotic translation initiation factor 6 as well as presumed archaebacterial homologues.	GO:1902626|assembly of large subunit precursor of preribosome;GO:0035195|gene silencing by miRNA;GO:0000460|maturation of 5.8S rRNA;GO:0000470|maturation of LSU-rRNA;GO:0042256|mature ribosome assembly;GO:0035278|negative regulation of translation involved in gene silencing by miRNA;GO:0045727|positive regulation of translation;GO:0042304|regulation of fatty acid biosynthetic process;GO:0006110|r…	GO:0005737|cytoplasm;GO:0005829|cytosol;GO:0070062|extracellular exosome;GO:0005730|nucleolus;GO:0005654|nucleoplasm;GO:0005634|nucleus;GO:0030687|preribosome, large subunit precursor;	GO:0043023|ribosomal large subunit binding;GO:0043022|ribosome binding;GO:0003743|translation initiation factor activity;	K03264	EIF6; translation initiation factor 6
ENSG00000167635	1158	1131	1318	1152.56	2494	1999	2423	2364.56	0.487434	-1.03672	2.5e-28	1.34e-26	down	yes	ZNF146	protein_coding	chr19:36214602-36238774:+	gi|821421376|ref|XP_012393838.1|	1657	0	PREDICTED: LOW QUALITY PROTEIN: zinc finger protein 181-like [Orcinus orca]	gi|153791686|ref|NM_001099638.1|	3780	0	Homo sapiens zinc finger protein 146 (ZNF146), transcript variant 2, mRNA	Q5RFP4	587	0	Zinc finger protein OZF	.	.	.	.	pfam13465	zf-H2C2_2	Zinc-finger double domain.	.	GO:0005737|cytoplasm;GO:0005730|nucleolus;	GO:0003677|DNA binding;GO:0046872|metal ion binding;	.	.
ENSG00000105357	6	4	4	4.47916	51	55	62	57.7008	0.0776273	-3.68729	1.75e-17	3.96e-16	down	yes	MYH14	protein_coding	chr19:50188186-50310545:+	gi|768011134|ref|XP_011525622.1|	7325	0	PREDICTED: myosin-14 isoform X2 [Homo sapiens]	gi|224831240|ref|NM_001145809.1|	6895	0	Homo sapiens myosin, heavy chain 14, non-muscle (MYH14), transcript variant 3, mRNA	Q7Z406	2722	0	Myosin-14	SPCC645.05c	717	0	COG5022	pfam00063	Myosin_head	Myosin head (motor domain).	GO:0030048|actin filament-based movement;GO:0031032|actomyosin structure organization;GO:0070584|mitochondrion morphogenesis;GO:0019228|neuronal action potential;GO:0008360|regulation of cell shape;GO:0007605|sensory perception of sound;GO:0003009|skeletal muscle contraction;GO:0007519|skeletal muscle tissue development;GO:0071625|vocalization behavior;	GO:0042641|actomyosin;GO:0030424|axon;GO:0005903|brush border;GO:0005829|cytosol;GO:0070062|extracellular exosome;GO:0030426|growth cone;GO:0016020|membrane;GO:0043209|myelin sheath;GO:0016460|myosin II complex;GO:0097513|myosin II filament;GO:0001725|stress fiber;	GO:0030898|actin-dependent ATPase activity;GO:0005524|ATP binding;GO:0000146|microfilament motor activity;	K10352	MYH; myosin heavy chain
ENSG00000147381	13	21	28	19.783	101	115	131	119.286	0.165845	-2.59209	1.98e-14	3.42e-13	down	yes	MAGEA4	protein_coding	chrX:151912509-151925170:+	gi|530422789|ref|XP_005274734.1|	1751	0	PREDICTED: melanoma-associated antigen 4 isoform X2 [Homo sapiens]	gi|58530864|ref|NM_002362.4|	1727	0	Homo sapiens melanoma antigen family A4 (MAGEA4), transcript variant 2, mRNA	P43358	283	3e-92	Melanoma-associated antigen 4	.	.	.	.	pfam01454	MAGE	MAGE family. The MAGE (melanoma antigen-encoding gene) family are expressed in a wide variety of tumors but not in normal cells, with the exception of the male germ cells, placenta, and, possibly, cells of the developing embryo. The cellular function of this family is unknown. This family also contains the yeast protein, Nse3. The Nse3 protein is part of the Smc5-6 complex. Nse3 has been demonstr…	.	GO:0005783|endoplasmic reticulum;GO:0016021|integral component of membrane;	.	.	.
ENSG00000214517	317	421	459	382.514	1889	1883	1599	1840.04	0.207884	-2.26615	1.92e-41	2.29e-39	down	yes	PPME1	protein_coding	chr11:74171099-74254703:+	gi|409971401|ref|NP_001258522.1|	1823	0	protein phosphatase methylesterase 1 isoform b [Homo sapiens]	gi|21754184|dbj|AK095005.1|	4055	0	Homo sapiens cDNA FLJ37686 fis, clone BRHIP2014063	Q4FZT2	110	4e-24	Protein phosphatase methylesterase 1	SPBP4H10.17c	205	8e-58	COG0596	pfam12697	Abhydrolase_6	Alpha/beta hydrolase family. This family contains alpha/beta hydrolase enzymes of diverse specificity.	GO:0006482|protein demethylation;	GO:0005913|cell-cell adherens junction;	GO:0098641|cadherin binding involved in cell-cell adhesion;GO:0051722|protein C-terminal methylesterase activity;GO:0051721|protein phosphatase 2A binding;GO:0019903|protein phosphatase binding;GO:0004864|protein phosphatase inhibitor activity;GO:0008601|protein phosphatase type 2A regulator activity;	K13617	PPME1; protein phosphatase methylesterase 1 [EC:3.1.1.89]
ENSG00000260276	3	3	7	4.13574	13	13	18	15.1086	0.273733	-1.86916	0.00560647	0.0226341	down	yes	AC022167.2	antisense	chr16:8848105-8860456:+	gi|119605610|gb|EAW85204.1|	824	3e-102	hCG2045457 [Homo sapiens]	gi|551881529|tpe|HG507705.1|	2288	0	TPA: Homo sapiens long non-coding RNA OTTHUMT00000433943.1 (RP11-77H9.2 gene), antisense	Q6B4Z3	32.3	5e-10	Histone demethylase UTY	.	.	.	.	pfam13900	GVQW	Putative binding domain. This short domain is often found nested inside other longer domains. The function is not known, but the domain carries a highly conserved GVQW motif. The members are rich in proline and cysteine. This may be a binding domain.	GO:0006355|regulation of transcription, DNA-templated;GO:0006351|transcription, DNA-templated;	GO:0005634|nucleus;	GO:0003677|DNA binding;GO:0046872|metal ion binding;	K11447	UTX, UTY; histone demethylase [EC:1.14.11.-]
ENSG00000197757	19	32	21	23.0748	55	53	33	48.2149	0.478581	-1.06316	0.00172516	0.00774302	down	yes	HOXC6	protein_coding	chr12:53990624-54030823:+	gi|297262540|ref|XP_001108363.2|	1203	2e-150	PREDICTED: hypothetical protein LOC704526 isoform 3 [Macaca mulatta]	gi|546232167|ref|NM_153693.4|	1988	0	Homo sapiens homeobox C6 (HOXC6), transcript variant 2, mRNA	P10629	389	3e-126	Homeobox protein Hox-C6	.	.	.	.	pfam00046	Homeobox	Homeobox domain.	GO:0009952|anterior/posterior pattern specification;GO:0048706|embryonic skeletal system development;GO:0006351|transcription, DNA-templated;	GO:0005737|cytoplasm;GO:0005654|nucleoplasm;	GO:0043565|sequence-specific DNA binding;GO:0003700|transcription factor activity, sequence-specific DNA binding;	K09306	HOX_6; homeobox protein HoxA/B/C6
ENSG00000120437	3	2	1	1.92522	48	27	30	35.6498	0.0540037	-4.2108	7.61e-13	1.11e-11	down	yes	ACAT2	protein_coding	chr6:159760328-159779055:+	gi|62087566|dbj|BAD92230.1|	2107	0	Acetyl-CoA acetyltransferase, cytosolic variant [Homo sapiens]	gi|300863108|ref|NG_023389.1|	1817	0	Homo sapiens acetyl-CoA acetyltransferase 2 (ACAT2), RefSeqGene on chromosome 6	Q9BWD1	376	7e-124	Acetyl-CoA acetyltransferase, cytosolic	CC0510	488	2e-161	COG0183	pfam00108	Thiolase_N	Thiolase, N-terminal domain. Thiolase is reported to be structurally related to beta-ketoacyl synthase (pfam00109), and also chalcone synthase.	GO:0006635|fatty acid beta-oxidation;GO:0006629|lipid metabolic process;	GO:0005737|cytoplasm;GO:0070062|extracellular exosome;GO:0005739|mitochondrion;GO:0005730|nucleolus;GO:0005634|nucleus;	GO:0003985|acetyl-CoA C-acetyltransferase activity;	K00626	E2.3.1.9, atoB; acetyl-CoA C-acetyltransferase [EC:2.3.1.9]
ENSG00000166825	114	106	78	95.4637	290	265	293	290.435	0.328692	-1.60519	2.32e-16	4.78e-15	down	yes	ANPEP	protein_coding	chr15:89784889-89815401:-	gi|62089422|dbj|BAD93155.1|	4975	0	membrane alanine aminopeptidase precursor variant [Homo sapiens]	gi|157266299|ref|NM_001150.2|	3650	0	Homo sapiens alanyl (membrane) aminopeptidase (ANPEP), mRNA	P15144	204	1e-59	Aminopeptidase N	YHR047c	388	2e-116	COG0308	pfam01433	Peptidase_M1	Peptidase family M1. Members of this family are aminopeptidases. The members differ widely in specificity, hydrolysing acidic, basic or neutral N-terminal residues. This family includes leukotriene-A4 hydrolase, this enzyme also has an aminopeptidase activity.	GO:0001525|angiogenesis;GO:0030154|cell differentiation;GO:0043171|peptide catabolic process;	GO:0005829|cytosol;GO:0005793|endoplasmic reticulum-Golgi intermediate compartment;GO:0009897|external side of plasma membrane;GO:0070062|extracellular exosome;GO:0005615|extracellular space;GO:0005887|integral component of plasma membrane;GO:0005765|lysosomal membrane;	GO:0004177|aminopeptidase activity;GO:0070006|metalloaminopeptidase activity;GO:0008237|metallopeptidase activity;GO:0042277|peptide binding;GO:0004872|receptor activity;GO:0001618|virus receptor activity;GO:0008270|zinc ion binding;	K11140	ANPEP; aminopeptidase N [EC:3.4.11.2]
ENSG00000185019	27	26	40	29.667	93	77	76	84.06	0.352927	-1.50256	2.64e-08	2.4e-07	down	yes	UBOX5	protein_coding	chr20:3107573-3160196:-	gi|40788389|dbj|BAA74883.2|	2925	0	KIAA0860 protein [Homo sapiens]	gi|426390765|ref|XM_004061722.1|	4466	0	PREDICTED: Gorilla gorilla gorilla U-box domain containing 5, transcript variant 1 (UBOX5), mRNA	O94941	1111	0	RING finger protein 37	.	.	.	.	pfam13900	GVQW	Putative binding domain. This short domain is often found nested inside other longer domains. The function is not known, but the domain carries a highly conserved GVQW motif. The members are rich in proline and cysteine. This may be a binding domain.	GO:0000209|protein polyubiquitination;	GO:0016604|nuclear body;GO:0005634|nucleus;	GO:0016874|ligase activity;GO:0031625|ubiquitin protein ligase binding;GO:0034450|ubiquitin-ubiquitin ligase activity;GO:0008270|zinc ion binding;	K10600	UBOX5, UIP5; U-box domain-containing protein 5
ENSG00000112902	37	44	42	39.3415	90	55	87	79.0839	0.497465	-1.00733	0.000142847	0.000769677	down	yes	SEMA5A	protein_coding	chr5:9035026-9546075:-	gi|147904700|ref|NP_003957.2|	5390	0	semaphorin-5A precursor [Homo sapiens]	gi|147904699|ref|NM_003966.2|	11759	0	Homo sapiens sema domain, seven thrombospondin repeats (type 1 and type 1-like), transmembrane domain (TM) and short cytoplasmic domain, (semaphorin) 5A (SEMA5A), mRNA	Q13591	2080	0	Semaphorin-5A	.	.	.	.	pfam01403	Sema	Sema domain. The Sema domain occurs in semaphorins, which are a large family of secreted and transmembrane proteins, some of which function as repellent signals during axon guidance. Sema domains also occur in the hepatocyte growth factor receptor and human plexin A-3.	GO:0007413|axonal fasciculation;GO:0002043|blood vessel endothelial cell proliferation involved in sprouting angiogenesis;GO:0007155|cell adhesion;GO:0060326|cell chemotaxis;GO:0007267|cell-cell signaling;GO:0021536|diencephalon development;GO:0048843|negative regulation of axon extension involved in axon guidance;GO:0007162|negative regulation of cell adhesion;GO:2000352|negative regulation of e…	GO:0070062|extracellular exosome;GO:0016021|integral component of membrane;GO:0016020|membrane;GO:0005886|plasma membrane;	GO:0045499|chemorepellent activity;GO:0035373|chondroitin sulfate proteoglycan binding;GO:0043395|heparan sulfate proteoglycan binding;GO:0030215|semaphorin receptor binding;GO:0045545|syndecan binding;	K06841	SEMA5; semaphorin 5
ENSG00000162664	643	702	785	680.693	1465	1214	1377	1387.02	0.490761	-1.02691	5.98e-26	2.69e-24	down	yes	ZNF326	protein_coding	chr1:89995112-90035531:+	gi|397473936|ref|XP_003808451.1|	2244	0	PREDICTED: DBIRD complex subunit ZNF326 isoform X1 [Pan paniscus]	gi|10432522|emb|AL161797.10|	8180	0	Human DNA sequence from clone RP5-871E2 on chromosome 1p22.2-31.1, complete sequence	Q5BKZ1	506	3e-170	DBIRD complex subunit ZNF326	.	.	.	.	pfam04988	AKAP95	A-kinase anchoring protein 95 (AKAP95). A-kinase (or PKA)-anchoring protein AKAP95 is implicated in mitotic chromosome condensation by acting as a targeting molecule for the condensin complex. The protein contains two zinc fingers which are thought to mediate the binding of AKAP95 to DNA.	GO:0006397|mRNA processing;GO:0032784|regulation of DNA-templated transcription, elongation;GO:0043484|regulation of RNA splicing;GO:0008380|RNA splicing;GO:0006351|transcription, DNA-templated;	GO:0044609|DBIRD complex;GO:0016363|nuclear matrix;	GO:0003677|DNA binding;GO:0046872|metal ion binding;GO:0000993|RNA polymerase II core binding;	K13204	ZNF326; zinc finger protein 326
ENSG00000169180	1383	1587	1739	1504.98	3517	2968	3057	3262.4	0.461311	-1.11619	7.69e-30	4.51e-28	down	yes	XPO6	protein_coding	chr16:28097979-28211920:-	gi|795122448|ref|XP_011788853.1|	5644	0	PREDICTED: exportin-6 isoform X1 [Colobus angolensis palliatus]	gi|401461772|ref|NM_015171.3|	4422	0	Homo sapiens exportin 6 (XPO6), transcript variant 2, mRNA	Q924Z6	266	3e-81	Exportin-6	.	.	.	.	pfam08389	Xpo1	Exportin 1-like protein. The sequences featured in this family are similar to a region close to the N-terminus of yeast exportin 1 (Xpo1, Crm1). This region is found just C-terminal to an importin-beta N-terminal domain (pfam03810) in many members of this family. Exportin 1 is a nuclear export receptor that interacts with leucine-rich nuclear export signal (NES) sequences, and Ran-GTP, and is inv…	GO:0006611|protein export from nucleus;	GO:0005737|cytoplasm;GO:0005730|nucleolus;GO:0005634|nucleus;GO:0005886|plasma membrane;	GO:0008565|protein transporter activity;	.	.
ENSG00000182308	11	11	14	11.4969	49	26	28	34.9248	0.329189	-1.60301	0.000121272	0.000660317	down	yes	DCAF4L1	protein_coding	chr4:41981696-41986467:+	gi|694907045|ref|XP_526564.3|	2151	0	PREDICTED: DDB1- and CUL4-associated factor 4-like protein 1 [Pan troglodytes]	gi|146149344|ref|NM_001029955.3|	4772	0	Homo sapiens DDB1 and CUL4 associated factor 4-like 1 (DCAF4L1), mRNA	Q3SXM0	780	0	DDB1- and CUL4-associated factor 4-like protein 1	.	.	.	.	pfam13900	GVQW	Putative binding domain. This short domain is often found nested inside other longer domains. The function is not known, but the domain carries a highly conserved GVQW motif. The members are rich in proline and cysteine. This may be a binding domain.	GO:0019886|antigen processing and presentation of exogenous peptide antigen via MHC class II;GO:0006886|intracellular protein transport;GO:0050690|regulation of defense response to virus by virus;GO:0016192|vesicle-mediated transport;	GO:0030119|AP-type membrane coat adaptor complex;GO:0030669|clathrin-coated endocytic vesicle membrane;GO:0005905|coated pit;GO:0030659|cytoplasmic vesicle membrane;GO:0005829|cytosol;GO:0005794|Golgi apparatus;GO:0000139|Golgi membrane;GO:0043231|intracellular membrane-bounded organelle;GO:0005765|lysosomal membrane;GO:0032588|trans-Golgi network membrane;	GO:0008565|protein transporter activity;	.	.
ENSG00000174238	675	780	687	685.449	1451	1290	1346	1398.71	0.490059	-1.02897	4.6e-25	1.94e-23	down	yes	PITPNA	protein_coding	chr17:1517718-1562816:-	gi|74219964|dbj|BAE40562.1|	1378	7e-176	unnamed protein product [Mus musculus]	gi|426383403|ref|XM_004058223.1|	3798	0	PREDICTED: Gorilla gorilla gorilla phosphatidylinositol transfer protein, alpha (PITPNA), mRNA	Q00169	197	1e-61	Phosphatidylinositol transfer protein alpha isoform	.	.	.	.	pfam02121	IP_trans	Phosphatidylinositol transfer protein. Along with the structurally unrelated Sec14p family (found in pfam00650), this family can bind/exchange one molecule of phosphatidylinositol (PI) or phosphatidylcholine (PC) and thus aids their transfer between different membrane compartments. There are three sub-families - all share an N-terminal PITP-like domain, whose sequence is highly conserved. It is d…	GO:0006629|lipid metabolic process;GO:0015914|phospholipid transport;GO:0006810|transport;GO:0007601|visual perception;	GO:0005737|cytoplasm;GO:0070062|extracellular exosome;GO:0043209|myelin sheath;	GO:0031210|phosphatidylcholine binding;GO:0008525|phosphatidylcholine transporter activity;GO:1901611|phosphatidylglycerol binding;GO:0035091|phosphatidylinositol binding;GO:0008526|phosphatidylinositol transporter activity;	.	.
ENSG00000176692	8	10	10	8.95293	29	35	20	28.834	0.310499	-1.68734	0.000319237	0.00162989	down	yes	FOXC2	protein_coding	chr16:86567251-86569728:+	gi|4885237|ref|NP_005242.1|	2253	0	forkhead box protein C2 [Homo sapiens]	gi|237681092|ref|NG_012025.1|	2478	0	Homo sapiens forkhead box C2 (MFH-1, mesenchyme forkhead 1) (FOXC2), RefSeqGene on chromosome 16	Q99958	872	0	Forkhead box protein C2	SPBC4C3.05	100	7e-21	COG5025	pfam00250	Fork_head	Fork head domain.	GO:0048844|artery morphogenesis;GO:0001974|blood vessel remodeling;GO:0043010|camera-type eye development;GO:0060038|cardiac muscle cell proliferation;GO:0030199|collagen fibril organization;GO:0035050|embryonic heart tube development;GO:0048703|embryonic viscerocranium morphogenesis;GO:0072011|glomerular endothelium development;GO:0072144|glomerular mesangial cell development;GO:0072112|glomerul…	GO:0005634|nucleus;	GO:0031490|chromatin DNA binding;GO:0043565|sequence-specific DNA binding;GO:0003705|transcription factor activity, RNA polymerase II distal enhancer sequence-specific binding;GO:0003700|transcription factor activity, sequence-specific DNA binding;GO:0044212|transcription regulatory region DNA binding;GO:0001077|transcriptional activator activity, RNA polymerase II core promoter proximal region s…	K09396	FOXC; forkhead box protein C
ENSG00000176697	59	107	75	77.2061	243	191	193	214.077	0.360646	-1.47135	3.4e-09	3.39e-08	down	yes	BDNF	protein_coding	chr11:27654893-27722058:-	gi|219842298|ref|NP_001137282.1|	1711	0	brain-derived neurotrophic factor isoform e [Homo sapiens]	gi|23462905|gb|AC087446.13|	4763	0	Homo sapiens chromosome 11, clone RP11-651M4, complete sequence	Q5IS78	489	1e-160	Brain-derived neurotrophic factor	.	.	.	.	pfam00243	NGF	Nerve growth factor family.	GO:0007267|cell-cell signaling;GO:0048668|collateral sprouting;GO:0043524|negative regulation of neuron apoptotic process;GO:0048812|neuron projection morphogenesis;GO:0048672|positive regulation of collateral sprouting;GO:0051965|positive regulation of synapse assembly;GO:0045664|regulation of neuron differentiation;GO:0007416|synapse assembly;GO:0007169|transmembrane receptor protein tyrosine k…	GO:0005737|cytoplasm;GO:0016023|cytoplasmic membrane-bounded vesicle;GO:0005576|extracellular region;GO:0048471|perinuclear region of cytoplasm;	GO:0008083|growth factor activity;GO:0005169|neurotrophin TRKB receptor binding;	K04355	BDNF; brain-derived neurotrophic factor
ENSG00000164362	16	18	15	15.6853	63	65	70	67.9425	0.230862	-2.1149	7.49e-11	8.97e-10	down	yes	TERT	protein_coding	chr5:1253147-1295069:-	gi|109633031|ref|NP_937983.2|	5324	0	telomerase reverse transcriptase isoform 1 [Homo sapiens]	gi|109633030|ref|NM_198253.2|	4018	0	Homo sapiens telomerase reverse transcriptase (TERT), transcript variant 1, mRNA	O14746	2043	0	Telomerase reverse transcriptase	.	.	.	.	pfam12009	Telomerase_RBD	Telomerase ribonucleoprotein complex - RNA binding domain. Telomeres in most organisms are comprised of tandem simple sequence repeats. The total length of telomeric repeat sequence at each chromosome end is determined in a balance of sequence loss and sequence addition. One major influence on telomere length is the enzyme telomerase. It is a reverse transcriptase that adds these simple sequence …	GO:0071456|cellular response to hypoxia;GO:0071897|DNA biosynthetic process;GO:0022616|DNA strand elongation;GO:0070200|establishment of protein localization to telomere;GO:0007005|mitochondrion organization;GO:2000773|negative regulation of cellular senescence;GO:2000352|negative regulation of endothelial cell apoptotic process;GO:2001240|negative regulation of extrinsic apoptotic signaling path…	GO:0000781|chromosome, telomeric region;GO:0042645|mitochondrial nucleoid;GO:0000784|nuclear chromosome, telomeric region;GO:0000783|nuclear telomere cap complex;GO:0005730|nucleolus;GO:0005654|nucleoplasm;GO:0005634|nucleus;GO:0005886|plasma membrane;GO:0016605|PML body;GO:0031379|RNA-directed RNA polymerase complex;GO:0000333|telomerase catalytic core complex;GO:0005697|telomerase holoenzyme co…	GO:0003677|DNA binding;GO:0046872|metal ion binding;GO:0016779|nucleotidyltransferase activity;GO:0042803|protein homodimerization activity;GO:0003723|RNA binding;GO:0003964|RNA-directed DNA polymerase activity;GO:0003720|telomerase activity;GO:0070034|telomeric RNA binding;GO:0003721|telomeric template RNA reverse transcriptase activity;GO:0042162|telomeric DNA binding;GO:0001223|transcription c…	K11126	TERT, EST2; telomerase reverse transcriptase [EC:2.7.7.49]
ENSG00000129460	346	393	369	354.44	744	663	693	718.726	0.49315	-1.0199	1.2e-20	3.54e-19	down	yes	NGDN	protein_coding	chr14:23469688-23509862:+	gi|111038133|ref|NP_056329.1|	1146	2e-153	neuroguidin isoform 2 [Homo sapiens]	gi|10433563|dbj|AK022215.1|	2728	0	Homo sapiens cDNA FLJ12153 fis, clone MAMMA1000458	Q8NEJ9	210	2e-59	Neuroguidin	.	.	.	.	pfam04000	Sas10_Utp3	Sas10/Utp3/C1D family. This family contains Utp3 and LCP5 which are components of the U3 ribonucleoprotein complex. It also includes the human C1D protein and Saccharomyces cerevisiae YHR081W (rrp47), an exosome-associated protein required for the 3' processing of stable RNAs, and Sas10 which has been identified as a regulator of chromatin silencing. This family also includes the human protein Ne…	GO:0000462|maturation of SSU-rRNA from tricistronic rRNA transcript (SSU-rRNA, 5.8S rRNA, LSU-rRNA);GO:0006417|regulation of translation;	GO:0030424|axon;GO:0000775|chromosome, centromeric region;GO:0005737|cytoplasm;GO:0030425|dendrite;GO:0030175|filopodium;GO:0005730|nucleolus;GO:0032040|small-subunit processome;	GO:0044822|poly(A) RNA binding;	K14765	NGDN, LCP5; U3 small nucleolar ribonucleoprotein protein LCP5
ENSG00000182771	1	3	2	1.92253	18	21	13	17.8432	0.107746	-3.2143	1.34e-05	8.45e-05	down	yes	GRID1	protein_coding	chr10:85599555-86366493:-	gi|158259669|dbj|BAF85793.1|	5182	0	unnamed protein product [Homo sapiens]	gi|221625452|ref|NM_017551.2|	5834	0	Homo sapiens glutamate receptor, ionotropic, delta 1 (GRID1), mRNA	Q9ULK0	1999	0	Glutamate receptor ionotropic, delta-1	alr3187_1	59.7	2e-08	COG0834	pfam00060	Lig_chan	Ligand-gated ion channel. This family includes the four transmembrane regions of the ionotropic glutamate receptors and NMDA receptors.	GO:0035176|social behavior;	GO:0030054|cell junction;GO:0070062|extracellular exosome;GO:0016021|integral component of membrane;GO:0045211|postsynaptic membrane;	GO:0005234|extracellular-glutamate-gated ion channel activity;GO:0004970|ionotropic glutamate receptor activity;	K05206	GRID1; glutamate receptor delta-1 subunit
ENSG00000005339	677	804	750	713.68	2060	1779	1913	1967.84	0.362672	-1.46326	3.1e-50	5.82e-48	down	yes	CREBBP	protein_coding	chr16:3725054-3880726:-	gi|119943102|ref|NP_001073315.1|	5657	0	CREB-binding protein isoform b [Homo sapiens]	gi|119943103|ref|NM_004380.2|	10197	0	Homo sapiens CREB binding protein (CREBBP), transcript variant 1, mRNA	B2RWS6	54.7	4e-09	Histone acetyltransferase p300	SPAC631.02	81.6	3e-14	COG5076	pfam08214	KAT11	Histone acetylation protein. Histone acetylation is required in many cellular processes including transcription, DNA repair, and chromatin assembly. This family contains the fungal KAT11 protein (previously known as RTT109) which is required for H3K56 acetylation. Loss of KAT11 results in the loss of H3K56 acetylation, both on bulk histone and on chromatin. KAT11 and H3K56 acetylation appear to c…	GO:0035729|cellular response to hepatocyte growth factor stimulus;GO:0034644|cellular response to UV;GO:0030718|germ-line stem cell population maintenance;GO:0016573|histone acetylation;GO:0018076|N-terminal peptidyl-lysine acetylation;GO:0000122|negative regulation of transcription from RNA polymerase II promoter;GO:0032793|positive regulation of CREB transcription factor activity;GO:0010628|pos…	GO:0000940|condensed chromosome outer kinetochore;GO:0005737|cytoplasm;GO:0000123|histone acetyltransferase complex;GO:0016604|nuclear body;GO:0000790|nuclear chromatin;GO:0005654|nucleoplasm;GO:0005634|nucleus;GO:0016605|PML body;GO:0090575|RNA polymerase II transcription factor complex;GO:0005667|transcription factor complex;	GO:0016407|acetyltransferase activity;GO:0003682|chromatin binding;GO:0000987|core promoter proximal region sequence-specific DNA binding;GO:0003684|damaged DNA binding;GO:0003677|DNA binding;GO:0004402|histone acetyltransferase activity;GO:0043426|MRF binding;GO:0002039|p53 binding;GO:0000977|RNA polymerase II regulatory region sequence-specific DNA binding;GO:0001105|RNA polymerase II transcrip…	K04498	EP300, CREBBP, KAT3; E1A/CREB-binding protein [EC:2.3.1.48]
ENSG00000250067	3	4	9	5.08882	32	16	13	20.6231	0.246754	-2.01886	0.00125486	0.0057811	down	yes	YJEFN3	protein_coding	chr19:19528861-19537581:+	gi|694973903|ref|XP_003953468.2|	1467	0	PREDICTED: yjeF N-terminal domain-containing protein 3 isoform X1 [Pan troglodytes]	gi|34533596|dbj|AK126916.1|	2752	0	Homo sapiens cDNA FLJ44968 fis, clone BRAWH2016562	A6XGL0	548	0	YjeF N-terminal domain-containing protein 3	YNL200c	129	1e-34	COG0062	pfam03853	YjeF_N	YjeF-related protein N-terminus. YjeF-N domain is a novel version of the Rossmann fold with a set of catalytic residues and structural features that are different from the conventional dehydrogenases. YjeF-N domain is fused to Ribokinases in bacteria (YjeF), where they may be phosphatases, and to divergent Sm and the FDF domain in eukaryotes (Dcp3p and FLJ21128), where they may be involved in dec…	GO:0006936|muscle contraction;	GO:0005829|cytosol;GO:0005739|mitochondrion;	GO:0005509|calcium ion binding;	.	.
ENSG00000185220	38	33	31	32.6362	84	69	73	77.2434	0.422511	-1.24294	4.34e-06	2.92e-05	down	yes	PGBD2	protein_coding	chr1:248906196-248919946:+	gi|25777742|ref|NP_733843.1|	3144	0	piggyBac transposable element-derived protein 2 isoform a [Homo sapiens]	gi|34366099|emb|BX647065.1|	2813	0	Homo sapiens mRNA; cDNA DKFZp686F06130 (from clone DKFZp686F06130)	Q6P3X8	1215	0	PiggyBac transposable element-derived protein 2	.	.	.	.	pfam13843	DDE_Tnp_1_7	Transposase IS4.	GO:0006351|transcription, DNA-templated;	GO:0070062|extracellular exosome;GO:0005634|nucleus;	GO:0003677|DNA binding;GO:0046872|metal ion binding;GO:0003700|transcription factor activity, sequence-specific DNA binding;	.	.
ENSG00000151414	712	911	953	823.427	2951	2716	2909	2937.12	0.280352	-1.83469	3.69e-52	7.51e-50	down	yes	NEK7	protein_coding	chr1:198156963-198322420:+	gi|594625501|ref|XP_007167324.1|	1685	0	PREDICTED: serine/threonine-protein kinase Nek7 isoform X1 [Balaenoptera acutorostrata scammoni]	gi|215820653|ref|NM_133494.2|	4134	0	Homo sapiens NIMA-related kinase 7 (NEK7), mRNA	Q8TDX7	364	1e-123	Serine/threonine-protein kinase Nek7	.	.	.	.	pfam00069	Pkinase	Protein kinase domain.	GO:0000910|cytokinesis;GO:0051973|positive regulation of telomerase activity;GO:1904355|positive regulation of telomere capping;GO:0032212|positive regulation of telomere maintenance via telomerase;GO:0006468|protein phosphorylation;GO:0007346|regulation of mitotic cell cycle;GO:0051225|spindle assembly;	GO:0005737|cytoplasm;GO:0005874|microtubule;GO:0005815|microtubule organizing center;GO:0005654|nucleoplasm;GO:0000922|spindle pole;	GO:0005524|ATP binding;GO:0046872|metal ion binding;GO:0004674|protein serine/threonine kinase activity;	K08857	NEK; NIMA (never in mitosis gene a)-related kinase [EC:2.7.11.1]
ENSG00000065413	4	13	8	8.01449	19	26	33	26.8961	0.29798	-1.74671	0.00248262	0.0108056	down	yes	ANKRD44	protein_coding	chr2:196967017-197311173:-	gi|304434690|ref|NP_001182073.1|	5180	0	serine/threonine-protein phosphatase 6 regulatory ankyrin repeat subunit B isoform A [Homo sapiens]	gi|304434689|ref|NM_001195144.1|	5147	0	Homo sapiens ankyrin repeat domain 44 (ANKRD44), transcript variant A, mRNA	O15084	125	8e-33	Serine/threonine-protein phosphatase 6 regulatory ankyrin repeat subunit A	all2748	152	1e-38	COG0666	pfam12796	Ank_2	Ankyrin repeats (3 copies).	.	GO:0005737|cytoplasm;GO:0005634|nucleus;	GO:0042802|identical protein binding;	K15502	ANKRD28; serine/threonine-protein phosphatase 6 regulatory ankyrin repeat subunit A
ENSG00000108602	48	38	28	36.522	91	159	116	126.462	0.288798	-1.79187	4.73e-08	4.17e-07	down	yes	ALDH3A1	protein_coding	chr17:19737984-19748943:-	gi|530410065|ref|XP_005256579.1|	2779	0	PREDICTED: aldehyde dehydrogenase, dimeric NADP-preferring isoform X1 [Homo sapiens]	gi|21752822|dbj|AK093877.1|	2060	0	Homo sapiens cDNA FLJ36558 fis, clone TRACH2009107, highly similar to ALDEHYDE DEHYDROGENASE, DIMERIC NADP-PREFERRING (EC 1.2.1.5)	P30838	173	6e-51	Aldehyde dehydrogenase, dimeric NADP-preferring	alr3672	337	1e-108	COG1012	pfam00171	Aldedh	Aldehyde dehydrogenase family. This family of dehydrogenases act on aldehyde substrates. Members use NADP as a cofactor. The family includes the following members: The prototypical members are the aldehyde dehydrogenases EC:1.2.1.3. Succinate-semialdehyde dehydrogenase EC:1.2.1.16. Lactaldehyde dehydrogenase EC:1.2.1.22. Benzaldehyde dehydrogenase EC:1.2.1.28. Methylmalonate-semialdehyde dehydrog…	GO:0007568|aging;GO:0006081|cellular aldehyde metabolic process;GO:0055114|oxidation-reduction process;GO:0008284|positive regulation of cell proliferation;GO:0051591|response to cAMP;GO:0042493|response to drug;GO:0051384|response to glucocorticoid;GO:0001666|response to hypoxia;GO:0007584|response to nutrient;GO:0006805|xenobiotic metabolic process;	GO:0005737|cytoplasm;GO:0005829|cytosol;GO:0005783|endoplasmic reticulum;GO:0005615|extracellular space;GO:0016021|integral component of membrane;GO:0043231|intracellular membrane-bounded organelle;GO:0005654|nucleoplasm;GO:0005886|plasma membrane;	GO:0004028|3-chloroallyl aldehyde dehydrogenase activity;GO:0008106|alcohol dehydrogenase (NADP+) activity;GO:0004029|aldehyde dehydrogenase (NAD) activity;GO:0004030|aldehyde dehydrogenase [NAD(P)+] activity;GO:0018479|benzaldehyde dehydrogenase (NAD+) activity;	K00129	E1.2.1.5; aldehyde dehydrogenase (NAD(P)+) [EC:1.2.1.5]
ENSG00000115602	2	3	0	1.61452	154	76	136	124.411	0.0129773	-6.26787	1.19e-15	2.29e-14	down	yes	IL1RL1	protein_coding	chr2:102311502-102352037:+	gi|27894324|ref|NP_057316.3|	3022	0	interleukin-1 receptor-like 1 isoform 1 precursor [Homo sapiens]	gi|538920295|ref|NM_003856.3|	3892	0	Homo sapiens interleukin 1 receptor-like 1 (IL1RL1), transcript variant 2, mRNA	Q01638	431	1e-142	Interleukin-1 receptor-like 1	.	.	.	.	pfam01582	TIR	TIR domain. The Toll/interleukin-1 receptor (TIR) homology domain is an intracellular signalling domain found in MyD88, interleukin 1 receptor and the Toll receptor. It contains three highly-conserved regions, and mediates protein-protein interactions between the Toll-like receptors (TLRs) and signal-transduction components. TIR-like motifs are also found in plant proteins thought to be involved …	GO:0006955|immune response;GO:0043124|negative regulation of I-kappaB kinase/NF-kappaB signaling;GO:0032689|negative regulation of interferon-gamma production;GO:0002826|negative regulation of T-helper 1 type immune response;GO:0090197|positive regulation of chemokine secretion;GO:0050729|positive regulation of inflammatory response;GO:0032754|positive regulation of interleukin-5 production;GO:00…	GO:0009897|external side of plasma membrane;GO:0016021|integral component of membrane;GO:0005886|plasma membrane;GO:0005578|proteinaceous extracellular matrix;	GO:0004896|cytokine receptor activity;GO:0004908|interleukin-1 receptor activity;GO:0002114|interleukin-33 receptor activity;GO:0005057|receptor signaling protein activity;	K05171	IL1RL1, ST2; interleukin 1 receptor-like 1
ENSG00000162493	1	0	0	0.320708	7	8	7	7.55543	0.0424474	-4.55818	0.00144143	0.00656119	down	yes	PDPN	protein_coding	chr1:13583465-13617957:+	gi|54792056|ref|NP_006465.3|	916	3e-112	podoplanin isoform a [Homo sapiens]	gi|426327907|ref|XM_004024702.1|	2882	0	PREDICTED: Gorilla gorilla gorilla podoplanin (PDPN), mRNA	Q86YL7	215	5e-68	Podoplanin	.	.	.	.	pfam05808	Podoplanin	Podoplanin. This family consists of several mammalian podoplanin like proteins which are thought to control specifically the unique shape of podocytes.	GO:0000902|cell morphogenesis;GO:0048870|cell motility;GO:0008283|cell proliferation;GO:0048286|lung alveolus development;GO:0030324|lung development;GO:0001946|lymphangiogenesis;GO:0030168|platelet activation;GO:0051272|positive regulation of cellular component movement;GO:0006693|prostaglandin metabolic process;GO:0008360|regulation of cell shape;GO:2000045|regulation of G1/S transition of mito…	GO:0009897|external side of plasma membrane;GO:0030175|filopodium;GO:0031527|filopodium membrane;GO:0005887|integral component of plasma membrane;GO:0030027|lamellipodium;GO:0031258|lamellipodium membrane;GO:0031528|microvillus membrane;GO:0005886|plasma membrane;GO:0001726|ruffle;GO:0032587|ruffle membrane;	.	K16778	PDPN; podoplanin
ENSG00000179841	13	10	13	11.4995	41	18	28	29.4762	0.39013	-1.35797	0.00213005	0.00939978	down	yes	AKAP5	protein_coding	chr14:64465499-64474503:+	gi|158187521|ref|NP_004848.3|	2002	0	A-kinase anchor protein 5 [Homo sapiens]	gi|158187520|ref|NM_004857.3|	6487	0	Homo sapiens A kinase (PRKA) anchor protein 5 (AKAP5), mRNA	P24588	775	0	A-kinase anchor protein 5	.	.	.	.	pfam13900	GVQW	Putative binding domain. This short domain is often found nested inside other longer domains. The function is not known, but the domain carries a highly conserved GVQW motif. The members are rich in proline and cysteine. This may be a binding domain.	GO:0036394|amylase secretion;GO:0007268|synaptic transmission;GO:0030819|positive regulation of cAMP biosynthetic process;GO:0010739|positive regulation of protein kinase A signaling;GO:0006605|protein targeting;GO:0007165|signal transduction;	GO:0005856|cytoskeleton;GO:0005829|cytosol;GO:0005886|plasma membrane;	GO:0008179|adenylate cyclase binding;GO:0051018|protein kinase A binding;GO:0034237|protein kinase A regulatory subunit binding;	K16522	AKAP5; A-kinase anchor protein 5
ENSG00000133316	206	238	265	226.57	573	510	516	547.157	0.414086	-1.272	8.51e-24	3.28e-22	down	yes	WDR74	protein_coding	chr11:62832342-62841809:-	gi|221219004|ref|NP_060563.2|	2043	0	WD repeat-containing protein 74 isoform 1 [Homo sapiens]	gi|158258091|dbj|AK292330.1|	1730	0	Homo sapiens cDNA FLJ78749 complete cds, highly similar to Homo sapiens WD repeat domain 74 (WDR74), mRNA	Q6RFH5	361	3e-122	WD repeat-containing protein 74	.	.	.	.	pfam13900	GVQW	Putative binding domain. This short domain is often found nested inside other longer domains. The function is not known, but the domain carries a highly conserved GVQW motif. The members are rich in proline and cysteine. This may be a binding domain.	GO:0042273|ribosomal large subunit biogenesis;	GO:0005730|nucleolus;GO:0005634|nucleus;GO:0030687|preribosome, large subunit precursor;	.	K14841	NSA1, WDR74; ribosome biogenesis protein NSA1
ENSG00000078237	119	142	170	137.665	419	413	395	420.492	0.327391	-1.61091	2.52e-22	8.68e-21	down	yes	TIGAR	protein_coding	chr12:4307763-4354593:+	gi|635062795|ref|XP_007965464.1|	1447	0	PREDICTED: fructose-2,6-bisphosphatase TIGAR [Chlorocebus sabaeus]	gi|110825964|ref|NM_020375.2|	2782	0	Homo sapiens TP53 induced glycolysis regulatory phosphatase (TIGAR), mRNA	Q9NQ88	281	3e-94	Fructose-2,6-bisphosphatase TIGAR	Cgl2299	79	6e-15	COG0406	pfam00300	His_Phos_1	Histidine phosphatase superfamily (branch 1). The histidine phosphatase superfamily is so named because catalysis centres on a conserved His residue that is transiently phosphorylated during the catalytic cycle. Other conserved residues contribute to a 'phosphate pocket' and interact with the phospho group of substrate before, during and after its transfer to the His residue. Structure and sequen…	GO:0006915|apoptotic process;GO:0006914|autophagy;GO:0071279|cellular response to cobalt ion;GO:0006974|cellular response to DNA damage stimulus;GO:0071456|cellular response to hypoxia;GO:0030388|fructose 1,6-bisphosphate metabolic process;GO:0006003|fructose 2,6-bisphosphate metabolic process;GO:0060576|intestinal epithelial cell development;GO:1904024|negative regulation of glucose catabolic pr…	GO:0005737|cytoplasm;GO:0005829|cytosol;GO:0005622|intracellular;GO:0005741|mitochondrial outer membrane;GO:0005634|nucleus;	GO:0004083|bisphosphoglycerate 2-phosphatase activity;GO:0004331|fructose-2,6-bisphosphate 2-phosphatase activity;	K14634	TIGAR; fructose-2,6-bisphosphatase [EC:3.1.3.46]
ENSG00000146731	8471	9168	9703	8740.75	20109	17574	18520	19229.8	0.454542	-1.13752	3.87e-53	8.36e-51	down	yes	CCT6A	protein_coding	chr7:56051630-56063989:+	gi|817268989|ref|XP_012304540.1|	2667	0	PREDICTED: T-complex protein 1 subunit zeta [Aotus nancymaae]	gi|58331169|ref|NM_001762.3|	2664	0	Homo sapiens chaperonin containing TCP1, subunit 6A (zeta 1) (CCT6A), transcript variant 1, mRNA	P40227	1023	0	T-complex protein 1 subunit zeta	.	.	.	.	pfam00118	Cpn60_TCP1	TCP-1/cpn60 chaperonin family. This family includes members from the HSP60 chaperone family and the TCP-1 (T-complex protein) family.	GO:0006457|protein folding;	GO:0005832|chaperonin-containing T-complex;	GO:0005524|ATP binding;	K09498	CCT6; T-complex protein 1 subunit zeta
ENSG00000197019	42	46	52	44.7373	122	143	146	141.29	0.316635	-1.65911	2.99e-14	5.08e-13	down	yes	SERTAD1	protein_coding	chr19:40421592-40426025:-	gi|153792060|ref|NP_037508.2|	638	2e-74	SERTA domain-containing protein 1 [Homo sapiens]	gi|22760232|dbj|AK074652.1|	2110	0	Homo sapiens cDNA FLJ90171 fis, clone MAMMA1000403, highly similar to SERTA domain-containing protein 1	Q9UHV2	250	8e-76	SERTA domain-containing protein 1	.	.	.	.	pfam13900	GVQW	Putative binding domain. This short domain is often found nested inside other longer domains. The function is not known, but the domain carries a highly conserved GVQW motif. The members are rich in proline and cysteine. This may be a binding domain.	GO:0008284|positive regulation of cell proliferation;GO:0045944|positive regulation of transcription from RNA polymerase II promoter;GO:0000079|regulation of cyclin-dependent protein serine/threonine kinase activity;GO:0006351|transcription, DNA-templated;	GO:0005737|cytoplasm;GO:0005634|nucleus;	.	.	.
ENSG00000129235	238	275	340	272.412	517	637	466	556.706	0.489327	-1.03113	9.36e-07	6.95e-06	down	yes	TXNDC17	protein_coding	chr17:6640758-6644541:+	gi|403279719|ref|XP_003931393.1|	735	4e-89	PREDICTED: thioredoxin domain-containing protein 17 [Saimiri boliviensis boliviensis]	gi|426383812|ref|XM_004058423.1|	2120	0	PREDICTED: Gorilla gorilla gorilla thioredoxin domain containing 17 (TXNDC17), mRNA	Q9BRA2	216	3e-71	Thioredoxin domain-containing protein 17	.	.	.	.	pfam06110	DUF953	Eukaryotic protein of unknown function (DUF953). This family consists of several hypothetical eukaryotic proteins of unknown function.	GO:0033209|tumor necrosis factor-mediated signaling pathway;	GO:0005829|cytosol;GO:0070062|extracellular exosome;	GO:0004601|peroxidase activity;GO:0047134|protein-disulfide reductase activity;	.	.
ENSG00000082126	0	2	2	1.27745	14	27	14	19.0218	0.0671575	-3.89631	7.26e-07	5.46e-06	down	yes	MPP4	protein_coding	chr2:201644870-201698694:-	gi|124376886|gb|AAI32786.1|	3325	0	MPP4 protein [Homo sapiens]	gi|188219542|ref|NM_033066.2|	2456	0	Homo sapiens membrane protein, palmitoylated 4 (MAGUK p55 subfamily member 4) (MPP4), mRNA	Q96JB8	324	4e-106	MAGUK p55 subfamily member 4	YDR454c	100	1e-22	COG0194	pfam00625	Guanylate_kin	Guanylate kinase.	.	GO:0005737|cytoplasm;GO:0043231|intracellular membrane-bounded organelle;GO:0005654|nucleoplasm;	.	.	.
ENSG00000152253	193	261	296	239.607	547	468	520	525.151	0.456263	-1.13206	3.7e-12	5.03e-11	down	yes	SPC25	protein_coding	chr2:168834132-168913371:-	gi|635058567|ref|XP_007963457.1|	1276	6e-172	PREDICTED: kinetochore protein Spc25 isoform X1 [Chlorocebus sabaeus]	gi|23510353|ref|NM_020675.3|	1343	0	Homo sapiens SPC25, NDC80 kinetochore complex component (SPC25), mRNA	Q9HBM1	229	6e-74	Kinetochore protein Spc25	.	.	.	.	pfam08234	Spindle_Spc25	Chromosome segregation protein Spc25. This is a family of chromosome segregation proteins. It contains Spc25, which is a conserved eukaryotic kinetochore protein involved in cell division. In fungi the Spc25 protein is a subunit of the Nuf2-Ndc80 complex, and in vertebrates it forms part of the Ndc80 complex.	GO:0051301|cell division;GO:0007059|chromosome segregation;GO:0007067|mitotic nuclear division;GO:0007052|mitotic spindle organization;GO:0007062|sister chromatid cohesion;	GO:0000777|condensed chromosome kinetochore;GO:0005829|cytosol;GO:0031262|Ndc80 complex;GO:0005634|nucleus;	.	K11550	SPBC25, SPC25; kinetochore protein Spc25, animal type
[truncated: 2,236 more rows]
