# Supplementary material for: Heterozygous p53-R280T Mutation Enhances the Oncogenicity of NPC Cells Through Activating PI3K-Akt Signaling Pathway
Source: Front Oncol. 2020 Feb 5;10:104. doi: 10.3389/fonc.2020.00104 (PMC7025553; doi:10.3389/fonc.2020.00104)
Supplement: Supplementary file 3 [file Table_3.XLS]

## Sheet: Sheet1
Supplementary Table S3. FPKM values of differentially expressed genes in p53 KO CNE2 vs. control CNE2 cells and primary NPCs vs. normal nasopharyngeal mucosal tissues
name	KO41a	KO41b	KO41c	WTa	WTb	WTc		DATA	N1	N2	N3	N4	N5	N6	N7	N8	N9	N10	T1	T2	T3	T4	T5	T6	T7	T8	T9	T10	T11	T12	T13	T14	T15	T16	T17	T18	T19	T20	T21	T22	T23	T24	T25	T26	T27	T28	T29	T30	T31
FCRLA	0.734129	0.611166	0.616402	0	0.0756963	0		FCRLA	8.97794	8.91728	9.83053	7.92206	8.83806	9.6775	8.90773	10.6054	10.0502	8.38383	7.37957	8.74926	7.30114	7.72913	8.01794	9.24815	8.2028	9.35341	7.76925	9.17316	8.48858	7.87155	8.59543	7.96107	8.06417	7.94011	8.05074	8.24255	7.44782	7.6024	9.69324	8.99593	7.50698	8.1687	8.5109	7.69229	8.05641	8.36855	7.63418	8.13581	7.89773
DNAH10	0.0383456	0.0287307	0.0417935	0	0	0.00482963		DNAH10	6.6569	7.20895	8.04229	11.0472	7.23046	8.67316	7.47166	7.88544	8.07818	7.90121	7.0325	6.57729	5.98879	6.47316	6.20239	7.05878	6.71145	6.44355	6.76687	6.23477	6.36374	6.5943	6.81232	6.24993	6.30687	6.56414	6.5747	6.46185	5.93454	6.18911	6.5747	6.22414	6.32513	6.39656	6.39292	6.5747	6.072	6.21539	6.62322	6.99877	6.35955
SERPINB4	18.3137	10.5	9.71984	0.677899	0.738913	0.922644		SERPINB4	5.53843	6.97446	5.35409	7.69998	8.7244	5.52261	8.56559	7.46023	4.56599	8.5446	10.1062	4.99419	5.10828	6.83021	4.53147	5.92313	4.85355	4.92139	5.8506	5.35409	4.88937	5.09683	7.99629	5.1045	4.71468	7.45614	4.90994	4.70433	5.03557	4.90165	5.35849	4.63299	4.81145	5.71549	4.8547	4.94208	4.77994	6.84652	4.76576	5.1531	5.226
NCF1	0.370386	0.185009	0.15699	0	0.0238692	0.0233251		NCF1	7.47067	7.45284	9.01917	7.4079	7.29317	8.13574	6.85596	8.93697	8.38483	6.74418	5.847	7.81254	5.95406	5.89943	6.19981	7.56637	7.21761	8.51941	6.07941	7.16223	7.11487	8.51017	6.5587	6.57142	6.66594	6.78319	6.88898	6.95128	5.70836	6.40256	7.86364	7.36868	5.76509	6.22671	7.07322	6.12862	6.62296	6.29604	6.29968	7.79996	5.65177
SERPINB3	24.8951	13.3813	13.2391	1.02391	1.30207	1.4996		SERPINB3	8.20067	8.69418	9.58168	11.9488	10.4444	8.91362	12.0298	10.5163	7.56464	11.7169	11.5333	6.78961	6.55505	8.41624	6.14857	8.51717	6.09763	9.33348	8.37382	7.6209	6.63299	6.02161	10.6382	7.52913	5.99218	9.11669	5.83591	5.9656	6.36898	6.58362	5.53224	5.76262	5.66641	7.24022	6.36898	5.62119	5.28599	7.52492	6.17448	6.35114	6.62683
CYP24A1	6.67853	5.16014	3.98771	0.55351	0.457697	0.365943		CYP24A1	4.52246	7.29303	6.54573	8.72871	6.57764	5.76307	4.53365	4.66038	7.3909	9.3188	7.61475	4.83286	4.49022	6.57212	6.00956	6.05315	3.873	4.35007	5.01311	4.94596	5.33441	4.35796	6.4087	4.49367	4.47027	4.34397	8.26283	4.87647	4.76037	4.60044	4.58927	4.74918	5.99874	4.79554	5.338	5.55165	5.06574	7.72648	4.59505	4.12916	7.37024
SERPINB13	18.3082	15.3947	14.8438	1.53797	1.91327	1.86966		SERPINB13	11.5757	10.0329	6.21708	9.1358	9.75988	6.33132	10.4922	6.91036	6.3289	9.87892	7.12038	6.37838	6.50463	5.32014	5.78511	5.41375	5.73061	6.32153	5.49515	7.21168	5.17828	5.07086	7.0953	5.35286	6.72694	8.11151	5.53176	5.69812	5.39622	5.63285	5.40721	6.73137	5.20334	7.03811	5.28287	6.30059	5.07096	9.18825	5.35689	7.08951	6.33087
ST6GALNAC1	5.71781	5.34062	7.00318	0.329807	0.910712	0.772853		ST6GALNAC1	6.38805	10.0679	9.34003	10.3473	9.9057	9.19112	9.11482	8.88157	8.7131	10.1681	8.07098	6.35801	9.87117	4.84049	5.32897	7.30076	5.77263	7.81759	6.11031	7.30674	5.79736	5.45749	8.2747	5.90728	7.25904	7.50324	5.50594	6.46904	5.28194	6.00879	6.75757	4.93217	5.27394	7.99243	7.27527	6.13039	6.8381	5.23806	5.72456	5.72889	7.24559
GDF15	22.5412	23.1327	23.066	2.36117	4.0783	2.36025		GDF15	4.52107	4.36188	4.35215	4.14145	4.72991	4.52013	4.39012	4.49996	4.53162	4.85504	4.53225	4.20334	4.97947	4.12727	3.93762	3.96761	3.8625	4.17922	3.8974	4.30778	4.06174	4.29992	4.29766	4.19956	4.30634	4.06758	4.08798	4.10187	4.0449	4.02469	4.36243	3.97914	3.84934	4.34424	4.05996	4.01255	4.10786	4.17922	4.0358	4.17922	4.04436
LRG1	3.81143	3.52655	3.2217	0.362967	0.237382	0.773234		LRG1	8.74672	8.51451	7.72595	8.17629	8.28866	8.75353	7.88134	8.22374	7.26523	7.94664	7.32653	7.57505	6.85596	6.46812	6.76336	7.36272	6.87465	7.54584	7.46571	7.34878	6.81685	6.93709	7.35383	6.86267	7.47584	7.63651	7.03725	7.22266	6.74858	6.62595	7.22306	6.77391	6.67655	7.16234	6.91856	7.35062	6.94498	7.17386	7.14211	7.61046	7.06244
CLIC3	38.6753	34.0114	36.7435	3.67143	5.82729	4.93977		CLIC3	9.67558	6.60351	5.08811	4.24595	5.90384	5.86469	7.82815	6.16274	6.14486	5.57666	4.32373	5.5648	4.27519	5.22877	4.04841	4.42116	4.86427	5.3717	4.26317	5.25953	4.26277	4.45172	4.51872	4.38475	4.61248	4.60016	5.35154	4.94324	4.13533	4.42047	5.69779	4.42484	4.28069	4.32962	4.58517	4.28857	4.43592	4.32373	4.18956	5.12441	5.81574
C3	8.26637	9.57523	10.647	1.23804	1.45862	1.13448		C3	7.79615	9.75764	11.0617	11.4582	10.0976	10.6605	10.226	10.0217	11.1632	10.7908	10.2896	11.1191	7.80745	8.47867	7.61943	10.0871	8.60506	10.4501	8.92549	11.3332	11.1744	8.59085	10.5075	8.8747	8.81254	8.86126	9.06072	9.69458	8.43873	8.19238	10.103	9.62527	7.98566	8.72345	11.7361	8.53169	9.51683	8.72868	8.25017	9.27734	8.03052
IL20RB	40.8003	34.5115	33.2173	4.81296	4.912	4.96329		IL20RB	8.10649	7.07998	6.1101	8.63283	6.98325	6.97361	8.71689	6.31154	5.59459	7.48539	6.05218	6.17739	4.97249	5.52666	6.80737	5.19205	5.85082	5.81111	5.91618	5.99324	5.23284	5.24671	6.36446	6.21885	6.94589	6.73345	5.28951	5.27755	5.17798	5.6246	6.29792	5.24825	5.20303	5.22696	5.81931	7.14739	5.52492	5.46065	5.78639	6.4559	6.59538
CCDC69	1.04331	0.60933	0.575364	0.075918	0.132402	0.113211		CCDC69	5.86242	5.80771	7.45353	8.11183	6.32662	6.96139	5.4722	7.02332	7.57713	6.16193	5.43785	6.7235	4.74668	4.86241	5.24989	6.16947	4.85915	6.76427	4.86017	6.33773	5.85816	4.95845	5.38428	5.28467	5.87875	5.66451	5.58902	5.78716	4.80579	5.7307	6.12148	6.6927	4.68239	5.39769	6.28293	5.3788	5.06211	5.82318	4.95383	5.60705	4.69513
AKR1C1	4.76374	2.80425	2.86123	0.345975	0.603383	0.672545		AKR1C1	10.5369	10.2208	11.2806	11.5246	12.403	10.6615	11.9851	11.3895	11.6204	11.9429	10.4615	9.1807	11.9315	11.8701	11.622	8.80725	8.30145	10.3686	9.18117	9.89172	8.60726	8.76667	11.4795	8.91616	12.3209	12.1811	8.83345	8.4249	9.40925	8.00244	10.1947	9.33465	9.61156	12.2116	8.79406	11.0269	8.65763	12.5348	11.164	11.1582	11.3952
ADSSL1	1.91509	1.17841	1.27724	0.183786	0.243255	0.279659		ADSSL1	6.20952	6.34552	8.04723	9.46835	7.23822	8.4505	6.67865	7.93573	7.77569	7.70598	5.99923	5.93403	5.28653	5.94454	5.3036	6.02032	5.69309	6.03692	5.7445	5.86988	5.71515	5.64181	5.75233	5.50191	5.22186	6.10348	5.93516	5.69571	5.36113	5.31429	5.83515	5.65022	5.25425	5.55991	5.50461	5.86864	5.23647	6.41491	5.39	6.27361	5.98576
RPS6KA2	2.92647	2.54476	2.64681	0.386278	0.441095	0.499615		RPS6KA2	6.57624	6.94344	7.14289	7.51128	7.01792	7.20709	6.05175	5.90756	6.50757	7.30904	6.41118	6.05884	5.82636	6.17166	5.05063	5.96944	5.10192	5.27844	5.33304	6.17847	6.04321	5.28261	5.61446	5.05063	5.91332	6.86166	5.79247	5.97812	5.56127	5.39083	5.74943	5.29261	5.10421	5.74074	6.09409	6.25428	5.99972	5.78619	5.10192	6.81457	5.4274
CDKN2B	10.4078	8.1286	7.99772	1.30774	1.69017	1.35315		CDKN2B	8.84395	8.10079	6.14018	6.68907	7.54276	6.20618	5.86864	5.53282	6.6677	6.80587	6.61399	4.98553	6.04958	7.19913	6.03497	5.71932	5.91155	4.86383	4.93206	5.48128	5.35831	5.10739	4.51046	4.38113	4.54543	5.52042	5.11703	6.30085	6.81717	8.09759	5.43056	4.4639	6.17689	4.80082	5.83223	5.02094	7.14398	7.4453	6.01247	4.28392	6.98789
CFAP58	0.451761	0.541575	0.30637	0.128205	0.0465813	0.0455194		CFAP58	5.05899	5.3009	7.27326	9.10448	5.8984	8.24101	5.09936	6.78671	6.78151	7.49481	5.74941	5.3009	5.12645	5.40617	4.9394	4.97055	4.92297	5.55965	6.01953	5.21195	5.67336	5.08428	5.11801	5.01663	4.95507	5.01385	5.31304	4.98249	6.18834	5.31878	4.74262	5.15943	5.33216	5.40486	5.36973	4.71617	4.83826	5.03644	5.53875	5.26634	5.22847
FMO5	0.16066	0.13375	0.207532	0.0506594	0.0276095	0.01349		FMO5	5.21385	5.95475	6.46652	6.67985	6.27619	6.02504	6.43812	5.89284	5.83834	6.68239	5.15145	5.37271	5.17354	5.00293	4.76338	5.19051	4.88867	4.9129	5.31337	4.92085	5.18171	4.95737	4.88142	4.66871	4.74342	6.334	4.77668	4.91071	4.86314	4.9205	5.12931	4.70916	4.86605	5.11689	5.40547	4.84108	5.72106	4.92378	4.56504	4.81263	4.99833
ANXA9	4.95952	5.26152	5.3151	1.1625	0.85984	0.884463		ANXA9	8.77445	7.69447	6.10802	5.77526	6.60011	6.29333	7.68666	6.56952	6.38913	6.8182	5.98058	6.42488	6.25318	6.16651	5.8468	6.40484	6.4193	6.2425	5.88942	6.11109	6.1455	6.22161	6.20938	6.08556	6.23545	5.97447	6.34894	6.35301	6.13464	5.9844	6.26014	6.2189	5.97079	6.1862	6.08228	6.08011	6.00547	5.89763	6.01381	6.44413	6.35343
GNAL	1.40451	1.23246	1.15844	0.278291	0.234842	0.200803		GNAL	6.79609	8.45754	7.69814	9.33415	7.54961	8.21803	7.08673	7.16554	7.68972	8.12667	6.75854	6.70321	5.34241	6.23981	5.45214	6.51856	5.79675	7.09932	5.99839	7.30876	6.53257	6.49507	7.10405	6.37957	5.92153	6.01334	6.07498	6.55113	5.66782	5.70267	7.17321	6.36029	5.6369	6.14076	6.6967	7.11809	6.26578	6.9134	5.89924	6.29587	5.9874
ODF3B	1.04488	0.626306	0.607377	0.230631	0.0359127	0.17547		ODF3B	6.66185	7.26829	9.58318	10.6041	7.63867	10.0888	8.03698	9.93019	9.42368	9.16417	7.46659	7.99236	6.50196	7.26274	7.71296	7.15833	6.88071	7.91562	6.41471	7.35217	7.00021	7.19372	7.11104	8.49979	8.06063	6.42977	7.68974	6.48506	7.2998	6.83421	7.50875	8.0841	6.14169	6.75435	7.12709	7.22398	6.54268	6.87261	7.9578	7.54702	7.35566
C22orf23	3.13737	2.43775	2.0939	0.428688	0.431327	0.632243		C22orf23	6.97604	6.71615	8.22	9.36905	7.28424	8.7691	7.55784	8.24712	7.98258	8.25105	6.74756	6.95793	6.89372	6.94773	6.57056	6.72663	6.9095	6.91223	6.81432	6.78905	6.81233	7.21513	6.99836	6.80981	6.61775	6.87952	7.00057	6.88538	7.10624	6.95825	6.8822	6.76383	6.58831	6.61336	7.10624	6.49528	6.51543	6.35304	6.73667	6.67	6.64921
TTC21A	0.595039	0.333725	0.536027	0.118502	0.118404	0.0631117		TTC21A	6.40676	5.79625	8.42742	9.86648	7.1806	8.68413	7.34095	7.92153	8.1122	8.07237	6.30108	6.65267	6.1449	6.13239	6.98699	7.34077	6.28535	6.63676	5.92568	6.36234	6.40231	6.59408	6.56089	6.48301	6.17344	6.03936	6.4851	6.21048	6.14555	6.19912	6.38739	6.33552	6.01584	5.76114	6.3645	5.63552	6.26758	5.61651	6.03229	6.52206	5.83234
ASS1	158.918	126.762	118.526	21.3516	35.5738	29.8118		ASS1	8.61258	10.4441	9.14113	9.59434	10.878	8.98325	9.48627	10.2791	9.38935	10.0216	9.21839	9.66043	6.81961	9.64478	7.48949	7.85071	7.02209	9.3079	8.79229	8.6395	8.89789	7.13571	8.36893	9.45368	8.95745	8.55586	10.8572	7.41006	8.11712	7.70484	9.07925	7.23647	7.48561	8.10607	8.3227	8.86085	6.55286	8.85098	8.81668	8.42406	9.75485
TPPP	1.57038	1.47575	1.31511	0.264372	0.411666	0.335235		TPPP	6.83226	9.58784	9.0017	10.163	8.58188	10.0562	8.2335	8.48842	8.89277	9.11968	6.90888	6.66318	6.2937	6.44919	6.09381	7.31002	5.90324	6.95104	6.67013	7.29866	6.86539	6.54483	6.59476	6.64449	6.41876	7.1121	6.93003	6.68305	6.63119	6.38294	6.69884	6.41531	6.29982	6.92759	6.56345	6.2547	6.78972	8.40515	6.38727	6.61415	8.65964
HIST2H2BE	1.97251	1.16773	1.84022	0.483758	0.45197	0.220833		HIST2H2BE	8.14998	8.1995	7.495	8.72639	8.28443	8.4936	7.63837	8.05159	8.14605	9.16196	7.26786	7.07323	7.51232	6.84713	8.63097	6.97913	6.80883	6.74137	7.02521	6.92961	6.49259	6.3632	6.403	6.96312	6.48584	7.20975	7.15217	6.19024	6.49484	7.58911	8.22329	6.31771	6.21641	6.3483	7.11017	6.30033	7.12564	6.36576	6.66043	6.15115	7.34362
CLIP4	7.39062	6.66246	6.25138	1.63812	1.72179	1.54752		CLIP4	8.85622	9.64423	8.80283	9.63187	9.21	8.58122	8.01862	8.19875	9.08208	9.53354	7.76722	7.68556	7.00099	9.00833	7.96485	7.81642	7.04157	8.26266	7.64778	9.17613	8.06654	6.02886	7.79943	7.52492	7.99318	7.49752	7.60694	7.45177	7.21958	5.6899	8.02558	8.43027	8.39732	8.39879	7.82825	7.94033	7.77676	9.15721	6.99021	7.49096	7.1299
NEBL	2.62367	1.82361	1.64907	0.510816	0.526531	0.603241		NEBL	6.34402	6.8282	6.15889	6.28669	6.12136	6.30627	5.18212	5.48271	6.24731	5.8418	5.33846	5.1986	5.47741	5.31563	5.35194	5.15279	5.1249	5.44867	5.37161	5.29909	5.3234	5.30277	5.15092	4.59869	4.88442	6.55759	5.8642	5.11958	5.01331	5.01584	5.22255	4.7473	4.87814	5.26826	5.37812	5.89263	5.96123	5.46363	4.82138	5.40951	5.85082
CBX7	1.69716	1.19112	1.31122	0.335315	0.343344	0.454572		CBX7	8.2869	8.1834	9.87758	9.66812	8.58108	9.85859	8.6556	9.34732	9.74986	8.49637	7.62553	8.87695	7.02765	7.44853	7.75024	8.43355	6.95339	9.09527	7.14622	8.77208	8.82064	7.54714	7.9359	8.03395	8.3038	7.68088	8.04771	8.75764	7.06345	8.04265	8.57346	9.26364	7.19375	7.60021	8.47345	8.48799	7.63037	7.89579	7.96407	8.70204	8.87831
FRMD4B	3.12774	2.70001	2.67279	0.599332	0.760776	0.993938		FRMD4B	8.94274	9.48866	7.47673	9.1304	8.45256	7.15107	8.10131	6.75383	7.58258	8.38812	6.87522	6.77734	7.92476	5.22818	6.51257	6.52577	7.03644	7.31044	6.791	8.20062	6.68098	5.33227	7.08537	5.89898	6.0102	6.93232	7.34231	6.99067	6.00131	6.67838	6.43292	6.21522	8.79622	7.19647	7.09033	7.21941	6.42263	7.06901	7.37155	7.28754	6.52255
RORB	0.367664	0.225388	0.218576	0.0711402	0.094775	0.0589365		RORB	5.50791	5.62186	5.37133	5.50102	5.77935	5.45637	5.25315	5.34674	5.4916	5.33868	5.36045	5.42153	5.42368	5.16608	5.19471	5.46491	5.20755	5.21862	5.12839	5.04695	5.28964	5.19171	5.28021	5.17151	5.32309	5.23331	5.31992	5.24642	5.31992	5.28962	5.55884	5.25968	5.19983	5.37041	5.16352	5.18775	5.0979	5.05105	5.25004	5.36717	5.29008
AKR1B10	6.15773	3.16762	3.91777	0.912871	1.8953	0.879746		AKR1B10	9.07944	7.88038	6.6709	7.48583	8.89187	5.93047	9.39371	6.66567	6.83162	7.79367	6.95368	6.66567	6.2458	7.29031	5.91825	6.02927	6.37077	6.19894	6.6952	6.44707	5.97256	6.14296	7.57897	7.737	6.03773	6.33645	7.59733	6.50922	6.1678	5.90807	5.87453	5.53202	5.96575	7.12026	5.9697	7.38289	6.0226	7.60924	5.91612	7.91524	7.87299
TP53INP2	8.79519	7.53666	7.47415	1.93653	2.404	2.3301		TP53INP2	11.4069	10.1871	9.17089	9.85189	10.2762	8.76853	9.91901	8.79296	8.96737	9.94873	8.48975	7.80676	8.39811	7.29057	7.21794	7.94189	7.79848	8.49661	7.35911	8.28758	7.38771	7.73627	8.05918	8.13801	7.62166	8.85778	7.58008	7.59532	7.23358	8.05918	7.77877	7.33231	7.16144	8.3946	7.84893	7.25272	7.97869	8.01026	7.70177	7.68025	7.9615
AGBL2	0.29233	0.29204	0.184089	0.0691334	0.105498	0.0441828		AGBL2	5.60438	5.97036	9.54821	10.6889	7.39861	10.0627	6.49181	7.97756	8.44063	9.54193	7.47212	5.4839	5.53343	5.70435	7.01364	6.86314	5.63463	7.07473	6.68927	6.63311	6.8258	4.72198	6.99078	6.01019	5.76961	5.44626	6.13377	6.0072	5.73863	5.7996	6.9926	6.79026	5.89608	6.20436	6.20081	6.19196	6.72974	6.41706	5.59603	6.99418	7.89724
ENKUR	0.353916	0.353565	0.247635	0.0557986	0.0608208	0.158492		ENKUR	6.06659	6.85233	8.90695	10.7105	6.67282	10.0304	7.31838	7.30471	7.86918	8.63766	7.05496	6.1161	6.05773	5.95338	5.85583	6.49181	6.00599	6.3989	6.9295	6.30383	6.29088	6.07719	6.284	5.75438	5.85463	6.18813	6.38352	6.01	6.00526	5.78083	5.97978	5.69516	5.95672	6.01774	6.16736	5.82486	5.69056	6.05884	5.95157	5.88076	6.15286
CXXC5	3.1	2.63966	2.43894	0.747883	0.815196	0.796613		CXXC5	8.75514	8.316	9.36721	9.0557	8.72756	8.8541	8.71932	8.99293	9.16027	8.54984	8.10439	8.20276	7.35921	7.72801	7.97385	8.57559	7.94809	8.51232	6.87661	8.3178	7.93662	6.61448	7.78807	7.27125	8.00881	7.08925	8.98743	7.65717	7.7273	7.76611	7.26843	8.78255	6.87298	7.20321	8.28767	7.13225	8.59625	8.39939	7.24975	7.12257	8.79396
ABCA13	0.386552	0.419748	0.337861	0.071543	0.116973	0.143942		ABCA13	7.0273	9.36712	9.52835	11.169	9.61271	9.65942	7.77599	8.29404	9.57781	9.57023	7.50219	4.67898	7.60155	4.88637	4.11833	5.34405	3.26665	6.96751	9.20633	7.27063	6.76969	3.75128	6.92562	9.3896	6.67497	8.55851	7.95643	3.83917	7.8756	7.46089	7.16834	4.42768	4.24357	9.20502	4.94713	6.1101	7.54773	9.22708	8.99914	8.00801	7.7236
IRAK2	2.62309	2.48257	2.40753	0.892415	0.664308	0.765087		IRAK2	9.81317	8.20064	7.33201	6.86555	7.55842	7.07937	6.59655	7.11668	7.53131	8.08414	6.34206	7.22325	6.45019	6.36678	6.58231	6.38835	5.93282	6.47063	6.55713	6.89292	6.17363	6.38835	6.65973	6.05611	6.96805	5.93618	6.97132	7.22288	5.52668	6.60766	6.57514	6.66201	5.56536	6.25282	6.50926	6.74583	5.71435	7.12566	7.13607	6.1644	5.96206
RRAD	5.34595	4.16945	4.54318	1.68569	1.74071	0.992265		RRAD	5.22696	6.15747	9.42518	11.1803	7.09849	9.90024	6.98512	8.80385	9.39628	8.17072	6.62928	5.35409	4.49471	6.00881	4.65456	6.21097	5.23777	6.35854	5.1513	6.45033	4.88782	4.86632	5.4903	5.185	4.69432	4.66964	6.46425	4.5475	4.39307	4.47786	4.94412	4.69041	4.45653	4.78994	4.98585	4.93307	4.45653	4.66143	5.02709	5.46544	4.95893
KLHDC7A	0.295958	0.342348	0.301819	0.11788	0.064245	0.125561		KLHDC7A	6.49605	6.92824	7.00875	8.70537	8.29373	7.28945	6.93762	6.63983	6.90717	7.76952	6.189	6.55737	6.88237	6.10631	5.86921	6.31406	6.13193	6.34182	6.15883	6.3492	6.1982	6.21066	6.04783	5.89263	5.91442	6.14781	6.12969	6.31105	5.98832	6.00843	6.2617	6.02222	6.19259	6.04118	6.19669	5.96407	6.32649	5.74309	6.31596	6.13841	6.42382
ZNF204P	2.37385	2.03748	1.68437	0.759066	0.448167	0.808525		ZNF204P	5.75961	5.47867	6.81451	8.36965	6.35686	7.4249	5.2564	6.06004	7.18933	7.67877	6.99692	5.84903	4.88684	4.7262	5.48016	5.80096	4.60408	5.52871	5.2364	6.12349	7.09199	4.69032	4.71219	6.44854	5.94914	7.00058	6.08527	5.31128	6.4298	4.87794	5.59884	6.02621	5.22884	5.03547	4.54909	5.46549	4.81266	4.94664	4.98782	5.91221	5.35217
ARHGEF37	0.632228	0.691752	0.860431	0.341751	0.139691	0.242679		ARHGEF37	9.62895	7.4358	8.74143	9.18366	8.89779	9.04005	8.7208	7.71176	8.87008	8.73194	9.17341	6.94434	7.04123	8.52611	6.74294	7.47965	7.26255	7.35199	7.12681	7.6035	7.04543	7.03108	7.52479	7.81238	7.24459	7.38969	7.76278	6.72163	7.09374	7.28023	7.94935	7.15716	7.9503	7.35415	6.89559	6.90938	6.84166	7.22412	7.08223	7.18359	7.78483
MPP7	3.46976	3.08982	2.90831	1.02033	0.95137	1.19156		MPP7	7.91966	7.60664	5.56565	8.28348	6.79926	6.34011	6.46978	5.42779	6.75404	7.51944	5.85631	4.95666	4.6685	4.64741	5.34281	4.35709	3.9852	5.42044	4.80649	6.37881	5.50545	4.11524	5.01609	4.09241	5.91192	8.93033	4.31427	7.05447	5.66822	3.76447	4.85163	5.11908	3.70592	6.44212	5.01488	5.35573	4.59592	5.99311	4.85947	4.66972	6.18042
LRRC34	5.22057	6.18915	6.6103	2.39109	1.80567	1.8311		LRRC34	4.377	6.20038	8.93253	11.1189	7.28133	9.38548	6.12091	8.65537	8.55315	9.03526	6.40921	4.48858	4.27719	4.64258	4.43606	5.17523	4.3991	5.35349	4.96796	5.16989	4.9352	4.44056	4.54242	4.48003	4.19192	4.28127	4.8123	4.25325	4.26447	4.27525	4.74718	4.60848	4.09277	5.92708	4.25873	4.33387	4.24193	4.16923	4.37233	4.50134	4.17253
PLEKHH1	0.563079	0.621732	0.624474	0.189231	0.267378	0.149305		PLEKHH1	7.44598	8.42596	8.54903	10.3269	8.20619	7.45941	7.77973	7.39026	8.06894	8.52841	7.54502	6.16641	6.84571	7.36434	6.20791	6.86681	5.73847	6.8525	6.50099	7.03422	6.44842	6.46532	6.98372	6.42607	6.34172	6.89918	6.74124	5.62737	6.40275	6.2112	6.67841	5.6704	6.56461	7.28472	6.28432	6.48112	6.64877	7.58654	5.86241	6.26072	6.638
MAK	1.40334	1.28828	1.35958	0.448484	0.527958	0.401273		MAK	4.82834	4.93226	4.44563	4.9924	4.55822	4.9091	5.22864	4.73923	4.6259	5.09077	4.61218	4.65842	4.42682	4.42682	4.29335	4.81033	4.52082	4.84529	4.73224	4.41116	4.56464	5.11793	4.39698	4.39781	4.44967	4.46181	4.56566	4.56756	4.63126	4.4839	4.47233	4.34368	4.54469	4.25673	4.61754	4.20033	4.85701	4.20236	4.48366	4.49268	4.60651
DENND2C	2.22708	2.09526	1.70724	0.582931	0.613103	0.860564		DENND2C	8.44703	8.44878	6.64802	8.22067	7.20368	6.80681	7.55542	6.29014	6.60443	7.81668	5.98581	6.0058	6.43247	5.93668	5.5139	5.68458	4.96579	5.54553	5.4297	6.24305	5.55135	5.30277	6.40493	5.61719	5.75388	7.01964	5.79468	5.44985	6.17594	5.21693	5.7804	5.76065	5.14793	6.2115	5.67981	5.67554	5.2511	6.45009	5.92031	5.98281	5.55311
CCDC146	0.970987	0.610755	0.818762	0.374211	0.185405	0.289886		CCDC146	8.50874	8.67462	10.2186	11.51	9.2049	11.0256	8.95285	9.58724	10.1478	10.4838	9.34818	8.00679	7.32319	7.82812	8.5888	8.58271	7.82107	9.43647	9.20316	9.23577	9.4043	7.32229	8.26084	10.0963	9.27566	7.36637	8.39098	8.74003	7.48124	8.60799	9.43233	8.85783	8.25473	8.1974	8.67087	9.63664	7.96884	9.85825	8.95285	10.2428	9.2518
NR4A2	2.12124	1.39257	1.7615	0.687982	0.812395	0.38676		NR4A2	5.69944	8.4368	7.88896	8.27149	6.48795	5.99047	6.5487	5.8297	6.54275	7.92966	6.17351	5.42992	6.44538	5.22973	6.12019	5.78269	5.65345	5.7086	5.39316	6.32411	4.94126	5.22297	5.69108	5.62462	5.35409	5.85361	6.47755	4.94126	4.99597	5.17178	5.37633	5.51007	5.17297	6.09699	5.27886	5.11043	6.75079	5.38354	6.09138	5.02145	5.33698
BCL6	2.21343	1.92809	1.75213	0.714964	0.876729	0.530365		BCL6	9.49795	10.2034	10.8189	10.276	10.4437	10.2599	9.45847	9.31598	10.6781	10.2576	9.11328	8.67632	9.7751	8.6246	9.54829	9.13952	7.87967	9.05374	8.92551	9.22802	9.57949	7.44001	9.24303	9.27195	9.43634	10.1449	8.1776	8.79481	9.12314	8.77207	9.67418	8.7148	8.58003	9.60491	9.09288	9.09576	8.59894	10.7095	9.3826	9.08961	9.0585
EML6	1.83884	1.51512	1.507	0.630626	0.538452	0.582154		EML6	7.58005	6.57632	8.61929	7.92524	7.2965	7.4297	7.53931	7.79542	8.63427	7.87067	6.66102	6.81853	6.8978	6.13805	6.36221	7.01862	6.5722	6.58726	6.32019	6.63223	6.54941	6.11179	7.28986	6.20363	6.57055	6.23835	6.0769	6.18839	6.87651	6.1652	7.51645	7.17609	6.29814	6.69243	6.57734	5.56587	6.78389	6.04679	6.53784	6.43983	6.04006
MXD1	15.0291	12.2912	12.5921	4.89416	4.17665	5.50549		MXD1	7.8443	6.29727	5.54059	5.3579	5.60834	5.49923	6.74522	5.66716	5.5327	5.88221	5.42058	6.00265	5.74189	5.79975	5.28278	5.83108	5.8981	5.54553	5.45375	5.27495	5.2854	5.8281	5.53242	5.82008	5.49656	5.51759	5.71064	5.83627	5.65702	5.51026	5.84178	5.15547	5.59794	5.69663	5.57208	5.57559	5.54386	5.29714	5.75962	6.00651	5.42163
SMIM14	4.91276	4.13358	4.0202	1.4551	1.57377	1.75416		SMIM14	9.73874	9.86323	10.7391	11.119	10.5855	10.1645	9.24043	10.2826	11.0693	9.575	9.7375	9.31638	9.04413	8.6638	9.3009	10.0791	9.43805	10.3524	9.09792	9.18511	9.8415	8.285	8.72179	8.14373	7.55272	9.21485	10.2165	9.22996	8.69086	9.51779	9.60488	9.68199	8.18456	10.1226	9.09178	9.28726	9.1294	10.0232	9.19883	8.52021	9.11565
GRAMD1C	0.789732	0.788947	0.635929	0.320167	0.20093	0.310026		GRAMD1C	7.86631	7.80967	9.02964	10.0749	8.2305	8.81593	7.65884	7.68703	8.98846	8.86998	8.71495	6.82297	7.88303	6.66525	9.05375	7.33798	6.47328	7.44169	6.89869	7.47687	6.48406	5.25987	6.99981	7.24765	7.66374	7.24179	6.92939	6.44465	5.95776	6.22614	7.25726	7.88297	4.70249	6.66579	6.46628	7.17402	9.28889	8.25663	5.79628	5.01678	6.37728
CLDN23	2.47558	1.66105	2.04041	0.803905	0.800064	0.744596		CLDN23	6.5747	9.27736	7.47327	7.6578	7.21491	7.47053	6.78124	5.64372	7.31496	6.57602	4.27676	4.59037	4.33655	6.22877	5.08783	4.90806	4.40788	4.69194	4.61235	4.92534	4.30586	4.49634	4.39834	4.53657	4.25835	5.19716	4.44194	4.62033	4.08408	4.11574	4.32309	4.50898	4.59167	4.30344	4.46606	4.25034	4.7051	4.0749	3.9893	5.06919	4.10809
HSPB8	25.1075	24.9986	23.5372	9.14512	9.99712	9.31747		HSPB8	11.9385	11.0285	8.723	8.57505	9.07326	8.6562	9.94656	8.25204	9.77184	9.64669	6.94416	7.73392	6.30506	6.60225	7.23699	7.39283	5.93323	6.86491	6.20755	9.13656	6.85657	9.82339	6.81195	5.83464	6.04616	6.51181	10.9202	9.83591	5.914	6.27392	8.25289	6.92532	6.1265	6.66359	7.31343	8.45966	8.37429	7.85607	7.92305	7.63595	10.203
LCA5	2.55316	2.69829	2.57768	0.81354	1.06689	1.16442		LCA5	3.64073	4.96906	5.71632	7.63263	4.67514	6.39298	3.90929	4.84488	5.3375	5.99163	5.32732	3.57854	4.19487	3.5833	4.11381	4.14745	3.46038	3.71106	4.43787	3.90091	4.1862	3.37479	4.12106	4.16095	4.67669	3.84265	4.35577	4.21536	4.25624	4.47254	3.40452	3.84682	5.57613	4.11767	3.79754	3.91872	4.45016	4.53825	4.44474	3.9929	3.58152
CFAP53	1.68858	1.42738	0.713091	0.573401	0.357148	0.567136		CFAP53	6.0419	7.32563	9.37441	10.6856	8.03135	10.5709	8.00827	8.76507	8.72225	10.0683	7.84332	6.2937	6.26431	6.38513	6.32974	7.61252	6.78085	7.54054	7.28512	6.56374	6.4249	6.71816	7.38074	6.66863	6.47255	6.3678	6.8841	6.584	6.40965	6.52868	5.95509	6.09447	6.08982	6.10679	6.41725	6.84782	6.06887	6.66196	6.3323	7.37337	6.79057
RSPH3	4.12866	4.12456	3.4437	1.55991	1.38544	1.66155		RSPH3	7.39196	7.95536	9.13324	10.4303	8.91435	9.27957	7.50457	8.46928	9.2785	9.67116	7.88897	6.30958	6.62344	7.92306	6.80018	7.55189	6.1027	7.23392	7.32212	7.22083	7.03477	5.93339	6.95326	7.73709	7.02482	6.95025	7.41564	6.36044	6.11501	7.32719	6.57933	6.42846	6.59979	6.7548	6.69014	7.9693	7.25601	7.09471	7.22611	6.76735	7.30136
MYO1D	13.1254	12.0759	11.2652	4.93499	4.8039	5.11847		MYO1D	6.11975	6.234	5.80053	7.48425	6.18558	6.35642	5.75267	6.24258	6.11893	5.82872	5.14381	5.02274	5.73867	6.40362	4.32005	4.46213	4.18059	5.35115	4.16687	5.24403	4.72538	7.46033	5.16862	4.0531	5.27964	4.74957	4.55112	4.53314	4.35637	4.03034	4.4721	4.97604	4.16209	4.85312	4.70618	4.68717	5.34639	4.45142	4.237	4.32258	4.93123
PTK6	19.6345	17.5774	17.5467	7.69179	7.34659	7.48054		PTK6	7.2549	6.90048	4.8877	6.27027	5.75923	5.46644	5.51951	5.07842	5.5152	5.92518	4.84339	4.55779	4.55962	5.61188	4.57307	4.49907	4.52103	4.68545	4.6373	4.94069	4.55128	4.61953	4.76269	4.72431	4.48916	4.75636	4.72139	4.60561	4.49212	4.64257	5.12145	4.46883	4.34175	4.69893	4.31964	4.58061	4.30191	4.69884	4.59823	5.37106	4.62597
TLCD2	3.74472	2.81581	2.67869	1.24427	1.14867	1.40649		TLCD2	6.41927	6.73079	6.34432	8.43457	6.91247	6.56537	6.47108	5.94082	6.19498	6.84406	6.05083	4.94063	5.20934	6.78359	5.16458	5.03534	4.76349	6.36726	4.86255	5.16074	4.95154	5.38027	5.28514	5.36047	5.22243	5.33382	4.89057	5.71066	4.86008	4.96458	5.48443	5.26028	5.2801	5.08937	5.25057	5.33974	4.91956	5.95839	5.11722	5.70232	5.93888
WDR66	1.50687	1.93264	2.01395	0.729185	0.78456	0.746631		WDR66	5.83959	6.31252	8.03471	9.74605	6.71583	8.82304	6.92684	8.26538	8.47594	7.42972	5.91829	5.68391	5.546	6.09507	6.155	6.01645	6.14312	5.73821	6.50046	6.00989	5.46057	5.75887	5.83673	5.58366	5.91462	5.4355	5.98553	5.73788	6.04495	5.37175	5.82167	5.9086	5.3981	5.4862	5.39846	5.81203	5.36118	5.84294	6.20793	5.63125	5.62458
EPAS1	37.1847	38.7157	35.8655	14.9402	16.1717	15.2501		EPAS1	10.2429	11.0633	11.0532	11.7286	10.6973	10.6262	11.0514	9.71004	11.5256	10.9968	9.68756	10.3292	9.45729	8.71225	8.05803	9.17833	8.61861	9.19591	7.75771	9.84651	10.0007	10.0046	9.99062	7.2632	8.11569	9.65474	9.34704	9.30387	7.49728	9.6378	9.91712	9.13585	8.0924	9.32892	9.03338	9.79799	9.37102	10.6603	7.90928	8.03499	10.1319
CAPS2	2.1686	1.57995	1.36969	0.65736	0.765941	0.748481		CAPS2	4.48914	4.96503	7.92259	9.61681	6.55404	8.50521	4.3816	5.53794	7.52996	8.48023	7.35238	3.89846	4.50415	4.28872	4.37581	4.54553	3.70138	4.96504	5.82243	5.10101	4.43315	3.86119	5.12671	4.32253	4.22983	4.30704	4.1619	3.91909	4.46538	4.00349	3.9065	4.31615	3.87983	4.06666	4.30359	4.74517	5.27757	4.46052	4.62392	4.29352	4.44097
AHNAK2	32.0296	26.0905	26.0464	10.7714	12.7578	12.6477		AHNAK2	9.12389	8.72773	9.1718	9.49618	7.41936	9.65358	8.19469	8.9642	8.58244	9.23199	7.2482	6.83932	6.14619	10.2878	6.04436	6.25777	6.03444	5.99838	6.55524	6.56878	5.55392	5.92285	6.46183	7.15495	5.99217	6.03403	9.80158	5.6795	6.90195	5.75063	6.27123	5.29091	5.79195	5.84074	5.78132	7.19822	5.74771	6.48478	6.47322	5.79882	6.86718
LRP10	35.2933	31.5658	28.8323	13.3886	14.5123	14.2382		LRP10	10.7503	9.69787	9.62711	9.23206	9.47694	9.58283	9.70392	9.92757	9.59918	9.09053	8.72406	9.16153	9.15761	8.12293	8.99107	9.01823	8.83465	9.08986	8.15319	9.39561	8.2559	9.90781	8.82275	8.83359	9.01083	8.40373	9.01326	8.25479	8.22775	8.51046	8.72107	8.61924	7.75184	7.85757	8.89867	8.83478	8.03173	8.33381	8.40925	8.34143	8.46995
TSPAN1	18.7992	16.2765	14.7673	8.04258	6.70581	7.37207		TSPAN1	8.21559	10.8033	11.8908	13.0324	11.4499	12.58	11.1572	11.3533	11.7832	11.2409	9.6618	8.04412	10.6877	7.27761	7.65198	8.42525	8.10727	10.6213	7.89592	9.54873	7.89113	7.77357	9.01095	7.90306	7.5945	7.42641	9.30329	7.9233	7.41381	7.56602	8.5656	7.36002	7.31931	7.26428	7.54602	7.67112	8.70265	8.09746	7.2503	7.22496	8.86898
RHOV	8.6958	6.94973	7.19507	2.57893	3.19878	4.35726		RHOV	8.85164	8.64098	7.18398	9.25712	7.31707	8.16383	8.49529	7.47961	7.80418	8.08176	7.1396	7.2629	7.9417	7.47274	6.28272	6.75155	6.35048	7.89433	5.77293	6.88722	5.7048	7.06984	6.91556	7.05966	7.85437	8.33625	7.29662	6.38733	6.80301	6.08646	7.41012	6.50245	5.82938	7.58783	7.24414	6.31361	6.34909	7.08208	6.73649	6.93021	6.71028
ATP2C2	0.675847	0.577167	0.66533	0.371222	0.337195	0.15377		ATP2C2	7.0157	8.44985	7.57937	8.89862	7.6483	7.95671	8.16017	7.59526	7.18275	8.08605	6.52996	6.5441	7.11508	7.4874	6.48869	7.25073	6.50899	7.37318	6.94462	6.58912	6.28137	7.17454	6.52357	7.20654	6.24728	8.20358	6.7031	7.50877	6.2917	6.13758	7.09805	6.90429	6.27731	6.17963	6.78767	7.09165	6.90678	6.22459	6.48017	6.97877	6.99082
KLF4	28.4079	24.835	23.6388	11.5613	11.4727	11.5864		KLF4	11.4773	11.5114	9.35647	10.7931	10.5494	9.0331	10.9488	9.06927	9.22549	10.5579	10.2681	8.96405	11.1037	8.70346	9.74077	7.77612	8.34731	7.99005	8.54455	9.80456	8.24766	8.14606	9.20616	8.93769	9.02382	10.6432	10.1852	7.79326	9.34813	8.93606	8.48063	8.7743	7.96231	9.44868	8.26785	9.379	9.72337	9.01067	10.7399	8.09784	10.0752
TRIM7	0.862803	0.883768	0.677181	0.330604	0.427928	0.36315		TRIM7	7.47012	6.56904	6.78387	8.19522	6.85685	6.73722	7.74083	6.7246	6.74828	6.47893	5.5675	5.98453	5.53727	5.61964	4.98097	5.22754	5.21828	5.95806	5.20559	5.90471	5.64534	5.79153	5.67541	5.34645	5.82473	5.51505	6.24211	5.50236	5.75986	5.1894	6.02439	5.61286	5.35242	5.03857	5.32814	5.07388	5.09689	5.1894	5.46224	5.62576	6.24943
LNX1	0.951909	0.978934	1.12565	0.569416	0.476325	0.380836		LNX1	10.007	8.75551	7.32201	8.91144	7.68659	7.55885	7.72377	6.82216	6.95943	8.16453	7.95729	5.93495	8.26812	5.52097	6.72933	7.22402	6.24694	6.83467	6.74047	6.27164	6.52473	6.8495	5.77966	6.22446	6.87169	8.55176	6.36523	6.69332	6.30221	5.73332	6.27735	5.97565	5.29332	7.76478	5.86831	5.67978	8.82641	7.32229	6.5949	5.84689	6.61168
S100P	5.69762	4.56608	4.00347	1.30301	2.58235	2.77583		S100P	12.8795	12.1053	11.0387	11.6673	12.4617	10.1119	11.4265	11.0561	11.5566	11.2155	9.72174	8.17738	9.25141	11.9906	6.53502	8.49068	8.15785	9.6662	7.51135	8.91841	6.82374	7.08784	10.6986	8.15543	6.53098	6.88904	7.27843	6.83277	6.78858	6.98068	8.20611	7.02278	6.61641	7.73778	6.89915	7.03419	6.49693	8.04765	6.82952	7.03083	7.63926
ANLN	75.7967	86.1487	87.7423	165.658	139.76	168.098		ANLN	7.35934	7.41361	6.1455	5.76633	6.53455	6.29686	5.49472	6.74175	7.30532	6.54351	8.99078	5.94892	9.26242	10.5765	8.51331	7.6293	8.91308	7.02957	10.2086	7.74575	7.40338	8.26391	9.30575	8.15345	8.42343	9.88355	9.09931	7.36329	9.92614	8.98389	5.91292	7.26196	10.2216	9.43202	7.72764	9.26897	9.2753	6.73155	9.64701	7.30351	7.43365
ZWINT	36.5662	37.641	40.9438	76.5769	74.3299	70.0208		ZWINT	9.68806	9.28655	9.32223	8.69392	9.17741	7.99755	8.80175	9.34378	9.72642	8.26353	10.8272	10.1171	11.1672	11.0417	10.5298	10.1379	10.7989	10.4262	11.1393	10.1203	10.24	11.0589	10.9539	10.245	10.5252	11.0459	10.8877	10.5516	11.2404	10.3174	9.52268	10.5747	10.9888	10.6987	10.0009	11.0734	10.4948	9.73319	11.093	9.72422	9.75818
CDC45	9.18005	10.7744	11.0763	20.4047	19.8603	19.2941		CDC45	7.35954	6.83069	6.9265	5.76912	6.56473	6.65537	7.32129	7.00258	7.01783	6.77539	7.70884	7.59579	8.24439	7.70242	7.61325	7.15385	7.79204	7.53174	8.34939	7.38988	7.37836	7.95281	8.46081	8.07143	8.22588	8.43137	8.57381	7.78496	8.86153	8.49019	7.0431	8.00731	8.23435	8.77934	7.69287	8.37898	7.60168	7.0104	8.81731	7.93916	7.57344
CNN3	10.1378	11.6229	10.6698	20.4889	20.8772	20.885		CNN3	7.8722	7.5464	6.91398	8.00705	7.38648	8.07077	7.46614	6.99086	7.93413	7.73593	7.82311	7.95148	8.56885	9.95895	9.01724	7.44929	9.58861	7.35247	8.91981	8.55636	8.94629	8.51216	8.86162	7.69956	8.52946	7.71573	10.4932	7.48455	9.76636	10.1265	8.11932	8.63267	9.04091	8.8527	8.04256	8.07309	7.91647	10.2623	9.04515	6.94274	11.1534
PCNA	118.661	117.944	120.872	224.652	238.131	224.688		PCNA	10.117	9.70052	9.97419	9.71482	9.46929	9.10536	9.59554	9.817	10.2244	9.43735	11.4298	10.498	11.1207	10.8077	11.5838	10.3795	11.4865	10.6154	11.9239	10.6659	10.7265	11.3784	11.002	10.8959	11.3954	11.2613	11.8614	11.0343	11.4802	11.8946	10.2136	11.1608	11.7164	11.2848	10.8503	11.8505	11.3583	10.5604	11.6759	9.86769	11.275
RHNO1	13.4632	14.3586	16.451	29.4871	27.2949	29.4836		RHNO1	5.35381	5.18275	5.35409	6.04719	5.37301	5.45513	4.48197	5.91816	6.0317	4.61248	6.59588	5.6214	7.09171	6.22911	7.16966	5.37191	5.40854	6.50887	6.67153	5.68833	6.03913	6.50893	6.05382	6.82452	6.99697	7.82582	6.9031	5.86454	8.43641	6.95748	5.54477	5.92006	6.44426	7.04953	5.91592	7.08168	6.34041	6.87973	7.76683	4.92139	6.36446
HOXC6	0.430143	0.723732	0.460594	1.17787	1.23719	0.752768		HOXC6	6.7711	6.57764	6.40522	6.16132	6.68882	6.35777	6.10538	6.56308	6.24032	6.88236	9.74221	8.55933	8.62024	7.01905	9.69407	7.21487	6.73104	7.34993	10.1023	8.93993	9.71749	7.05726	9.84464	8.86432	9.88951	7.90835	8.99417	11.1803	7.85381	9.21045	7.10661	9.97097	8.44673	8.52718	8.73479	10.4655	7.6394	10.9115	9.50963	9.87052	7.38862
CDCA2	9.65892	12.8453	12.0994	24.8697	20.7645	23.9485		CDCA2	7.41527	6.32953	6.94065	5.68159	6.62126	6.0307	6.6746	6.85487	6.97019	5.93151	8.19123	7.48345	7.6703	8.36799	7.8557	7.40059	8.82612	7.15447	8.98115	7.37344	6.75217	8.39959	7.73952	7.50151	7.56284	8.89666	8.18781	7.52118	8.6775	8.06702	7.0817	7.51056	8.82849	7.86686	7.39336	8.01284	8.07864	6.59467	8.17081	7.18777	7.37625
RSL1D1	37.1017	40.6221	38.9663	82.3517	73.9388	81.3014		RSL1D1	7.50952	6.91456	8.41908	7.41972	8.17627	7.90474	6.27845	8.09651	7.61678	8.07869	8.6604	8.03262	7.61223	8.73527	9.71477	8.25567	8.37414	8.71783	9.39445	8.27834	8.43436	7.66159	8.70544	8.43524	9.98892	8.55119	8.67227	8.57095	9.25813	9.17778	8.78015	9.13602	8.7602	9.17696	8.2943	9.07452	10.4488	8.65003	9.17998	7.53112	9.63944
TUBB	214.659	269.84	271.369	528.132	498.64	515.112		TUBB	9.67854	9.61924	10.1351	9.28874	9.82507	9.45667	9.27904	10.5633	10.4495	9.34541	10.9435	10.9513	12.2498	10.7859	10.3691	10.3712	11.1496	10.8559	10.7952	10.7621	11.0632	10.7589	10.5929	10.5147	11.1932	11.7521	11.557	10.8894	11.2543	10.9345	10.5731	10.6734	11.9848	10.7568	11.0691	10.5756	10.7298	10.9009	11.4762	10.6688	10.9861
SPC25	8.40167	11.3506	12.4836	22.5253	21.0067	22.8087		SPC25	5.70026	4.34579	5.08498	3.59723	4.43416	4.1255	4.6628	4.57128	5.56994	3.7721	6.00193	6.02742	6.45194	7.12321	5.83894	5.16397	5.5461	5.57862	6.97943	5.07052	4.65897	5.73115	5.74715	4.56484	5.4362	6.53098	6.89196	4.45772	6.25864	5.63744	4.04603	5.03342	7.19058	4.75523	5.165	7.13362	5.75356	4.01806	6.08814	4.95276	5.43077
CCT6A	174.029	188.161	193.122	390.797	372.271	383.368		CCT6A	9.80765	9.44737	9.86865	10.4131	9.68521	10.0764	8.67741	9.11864	9.65036	9.90889	10.9543	9.85406	10.6274	9.99075	10.9895	10.7031	10.4009	10.1752	11.987	9.89196	10.9732	10.8457	10.501	11.2509	11.1141	11.144	10.8467	11.3893	11.6113	11.326	10.1947	10.622	11.8881	10.9208	10.1753	11.1943	11.2891	10.9767	10.8316	10.3617	10.6076
FJX1	4.84125	5.65341	5.76776	12.0989	11.9062	9.95385		FJX1	6.12055	6.21716	6.38501	5.37735	6.67628	6.5797	6.74384	6.37319	6.70885	6.63335	8.18751	7.53447	7.49637	7.48888	8.42699	7.5068	7.05213	6.79928	7.08851	7.2758	7.33596	7.52031	8.03543	8.27803	7.90913	6.7081	8.42327	6.97726	8.41361	9.00413	7.82015	8.5396	9.11272	8.83392	9.54194	6.35917	8.22687	7.73885	8.83829	6.93191	9.10351
GINS3	3.57933	4.109	4.04565	8.47963	8.5306	7.5136		GINS3	6.67089	5.38846	6.2071	6.36034	5.77669	6.00905	5.48665	6.15668	6.82626	5.63454	6.75058	6.74485	7.79057	6.61574	7.72671	6.42963	7.54451	6.68862	6.77608	6.63945	6.76702	7.31369	6.6943	7.11696	6.89282	8.28552	8.35715	6.84157	7.26482	8.21245	6.50873	6.66842	6.83432	7.04721	6.50348	7.93632	6.96354	6.44212	6.97528	6.98914	8.07293
TTF2	5.58108	6.55853	6.29929	12.8599	12.4184	13.3171		TTF2	7.64498	8.23219	7.95139	7.9199	7.39001	7.2814	5.3961	7.78315	7.89501	7.61571	7.89067	7.84679	8.49858	8.78116	9.57301	8.41931	8.40944	7.96618	8.9899	8.54556	7.85205	9.37016	8.6408	7.83765	8.93091	8.83926	8.93776	8.33235	8.93368	8.41441	7.49861	8.42275	8.72784	8.85726	8.14131	9.39308	9.03852	8.41327	8.85339	8.34492	8.79228
MAGOHB	3.20173	3.49533	3.72546	7.41569	7.65771	6.81798		MAGOHB	6.43555	6.15484	6.04691	5.98043	6.73935	5.67454	4.89835	6.68205	6.51249	6.17999	8.26039	6.98639	7.79712	7.58461	7.30137	6.60354	6.60589	7.14888	8.16325	6.36136	6.97921	8.49646	7.18069	7.54564	7.99005	7.84211	7.68518	7.04085	8.36714	8.16274	5.90091	7.72446	7.26157	8.14531	6.89359	7.22638	7.86165	7.14888	8.72962	6.10966	7.10128
IFIT1	16.852	15.1517	15.0641	32.1785	32.1011	36.9009		IFIT1	7.66498	5.79666	7.38215	8.46643	6.94549	7.18868	8.66867	6.67369	7.87367	7.69649	8.65619	8.89752	11.1684	10.4551	12.3499	11.0495	10.9489	8.20226	9.79808	8.57548	8.887	6.69963	9.99136	9.86508	11.639	6.83949	10.4001	6.17483	7.4364	8.60283	6.81629	11.6151	8.92899	8.85698	8.67441	8.93079	9.84456	7.77068	9.09509	8.00381	8.64015
PDSS1	3.07452	2.70289	3.13749	7.09644	5.74853	6.44359		PDSS1	6.58325	6.64077	6.95163	6.81078	6.45136	6.40016	6.76552	7.125	6.53762	6.91738	8.13274	6.753	8.32663	7.9542	8.34951	7.24522	7.94389	7.30749	9.28398	7.23371	7.38639	9.09013	8.15638	7.47851	8.46761	8.95087	7.95219	7.58475	8.63592	7.91411	6.33191	7.49783	8.89203	7.51514	6.96305	7.92894	8.27054	7.42166	8.68226	6.39708	7.69303
ALYREF	32.3828	39.5736	39.7587	81.0136	84.8402	76.0315		ALYREF	6.56409	5.76979	6.54893	6.6264	6.37543	6.40886	5.29763	7.00415	6.37581	5.71771	7.03489	7.2899	8.56241	8.12291	7.57005	6.52186	7.77845	6.47425	7.38764	6.87482	7.3106	8.01436	8.18837	6.2924	7.61399	8.25831	8.00299	6.28291	8.85933	8.35048	5.96431	7.54248	8.57217	7.91969	7.26085	6.77761	8.12181	6.6875	8.75956	5.80453	7.38445
IFIT2	15.7901	12.6312	12.382	29.0233	28.7138	32.3715		IFIT2	7.47012	7.04069	7.91099	8.28448	8.13061	7.50565	7.11909	7.57061	8.42923	7.66321	8.26026	8.5785	11.3017	10.4473	12.3667	11.1097	10.4257	8.5935	9.77865	9.48034	9.65078	5.78766	9.7782	9.59091	11.3397	7.39644	10.2716	7.89135	6.73188	9.22575	7.16254	11.411	9.08083	9.14683	9.29815	8.90566	10.1448	8.44818	8.3665	8.86454	8.98722
UHRF1	20.9819	24.3223	26.1224	52.5746	53.1949	52.6729		UHRF1	7.97757	6.70215	6.8997	6.18177	7.15618	5.65396	6.14324	6.50111	7.05569	6.99002	8.70249	7.25811	7.90606	8.58273	7.99112	7.96395	7.1676	7.61752	8.68196	7.60237	7.25536	8.17968	8.12844	8.03663	7.9181	9.12984	8.12956	8.48151	8.23191	8.25897	7.07106	7.24068	8.90351	9.1969	7.86999	9.23615	8.22548	7.15354	8.46468	8.32843	7.3771
FERMT1	8.29987	8.72489	9.53332	22.097	18.5964	20.0108		FERMT1	8.31256	7.98904	7.7204	7.11961	8.28367	7.96804	6.91827	6.87141	7.49704	7.73431	9.99957	7.98049	9.03196	8.10763	10.041	9.08998	9.978	8.78657	9.51006	8.89772	8.23845	10.1385	10.5252	9.38976	9.00105	7.25623	10.674	9.43664	9.61864	11.0337	9.2069	10.413	10.3133	9.87474	9.86041	10.6151	9.11261	9.24105	9.86375	9.99952	11.4488
CDCA5	12.1081	12.9732	13.7878	28.8954	30.6961	30.3872		CDCA5	7.90164	7.37083	7.63268	6.37044	6.99962	7.32518	7.57122	7.58357	7.4	7.28339	8.53668	7.86098	8.55468	8.32085	8.35941	7.9015	8.28213	7.56401	9.27652	7.44141	8.11872	8.77781	8.27587	7.88658	8.47636	9.17401	8.21677	8.11041	9.32342	8.72913	7.76341	8.28061	8.85069	8.92473	8.13794	9.19157	8.31003	7.20318	8.71227	8.32241	7.99406
ESCO2	1.92993	2.28952	2.59037	5.70514	5.06818	5.01342		ESCO2	5.56925	5.40692	4.33564	4.37815	5.12395	3.882	5.00731	5.0014	5.36125	4.13828	6.27334	5.16425	6.28837	5.91103	7.62882	5.92865	8.02962	5.73348	7.4489	5.80121	5.63512	6.68192	6.08282	5.83941	5.94799	7.6505	7.16999	6.59358	7.88203	7.68639	5.04494	6.01462	8.08608	7.21924	6.03737	5.98791	7.43115	5.51363	6.73434	4.70351	5.93825
HMGA2	2.67956	2.85883	2.82787	7.36806	5.50436	6.5375		HMGA2	7.30374	6.79242	6.24155	6.35612	7.13351	5.82288	6.67785	6.5002	6.61633	7.17454	7.23507	8.33286	10.0066	6.63753	10.4538	8.97398	6.50432	6.49968	9.06717	6.2956	7.24758	6.61355	9.18933	7.43649	9.985	8.42116	6.64322	6.34518	7.25445	8.25479	7.10997	7.43742	8.33896	6.87412	7.41823	7.18214	6.86277	9.04044	7.8285	7.23528	6.62891
GINS2	8.2254	8.90404	8.58735	18.9297	20.7601	20.7074		GINS2	8.10265	7.19711	7.88375	6.3056	7.27345	6.50751	6.6402	8.10233	8.01536	6.83095	8.3252	8.1187	9.11578	8.48691	8.56387	8.04623	8.55594	7.94157	8.51513	7.6034	7.73639	9.09418	8.19593	8.29301	7.89412	9.81512	9.42921	7.97794	9.1957	9.18902	7.97953	8.44679	7.80633	8.33968	8.24951	8.95502	7.82357	6.9534	8.7516	7.97011	8.22653
FN1	18.1437	14.2139	14.0847	36.1348	36.1132	38.0229		FN1	6.9086	7.64317	8.29598	7.19713	7.15158	7.31238	6.80238	7.27624	9.23794	8.00081	13.5273	8.98361	11.8466	12.8936	10.9247	10.0196	11.8108	10.1629	10.48	10.5815	9.68346	12.154	10.7307	10.5198	10.0725	11.0356	11.7336	11.094	12.2905	10.4265	8.29596	9.26853	12.2376	11.5062	10.837	10.712	10.6585	8.41707	11.5866	10.6196	9.26257
MCM10	3.73234	4.49197	4.58398	10.2584	10.6665	9.72748		MCM10	5.35897	5.32786	5.24247	4.93272	4.88549	4.73315	5.19083	4.98144	5.01317	5.01281	6.1218	5.71281	6.49757	6.06155	6.10803	5.74504	6.04501	5.55833	7.07536	5.80986	5.68316	6.51235	5.97812	6.11361	6.33844	7.87252	6.65464	5.19579	7.05142	6.23617	5.49797	5.86821	7.53581	6.15058	6.38364	6.75871	5.76764	5.28926	7.01038	5.7235	5.84491
NCAPG	11.9538	14.4312	14.7997	33.6462	30.1423	36.7902		NCAPG	7.05211	6.17526	6.32988	4.34873	5.95255	4.65466	4.99749	5.51929	6.91345	4.99088	7.9507	6.36444	7.71518	7.98575	8.00289	7.7298	8.36023	7.29419	8.83656	6.71233	6.68466	7.6756	6.83329	6.98976	7.42024	8.42316	8.08942	7.44705	7.80793	7.36031	6.94421	6.79931	8.10988	6.96546	6.70737	8.78992	8.01489	6.32844	7.63245	7.10782	7.39644
KPNA2	64.4457	81.2102	81.1542	199.163	164.218	191.052		KPNA2	11.7577	10.8321	11.0164	10.5632	10.8125	10.544	10.0049	10.6666	11.3255	10.711	11.6169	10.958	12.1906	12.1838	11.9553	11.3981	12.0885	11.327	11.9209	11.6498	11.3281	11.7979	11.8372	11.2055	11.853	12.4587	12.0446	11.2324	12.2666	11.3443	10.4022	11.2978	12.0912	11.7936	11.7336	11.9038	11.8467	10.9957	11.8885	10.9316	11.0628
NOP16	4.84439	6.40614	5.69707	14.0127	14.7542	14.0793		NOP16	6.62858	6.66885	6.60838	6.16403	5.76343	6.01456	6.29861	6.75026	6.47864	5.96245	7.99546	7.41489	7.82308	8.20753	7.91646	6.75084	7.74	6.86383	7.49658	6.56047	6.52153	8.88108	7.44691	6.75958	8.06103	7.36834	7.63597	7.40477	8.20926	7.90652	7.16771	7.28071	8.02607	7.0974	6.54668	7.58803	8.49337	6.3209	7.24668	6.12936	7.45479
LHX2	0.362225	0.241244	0.467905	0.685304	0.933731	1.15576		LHX2	5.28791	4.65603	4.76021	5.20505	5.30168	5.19184	4.78223	4.7495	4.88868	4.92233	6.07144	8.19475	5.58636	5.27306	9.14722	6.94061	5.01001	7.02644	8.89061	7.10743	8.87664	5.34981	7.09883	7.51697	6.97572	6.02131	9.90269	9.16207	9.2464	9.16087	7.52574	7.74224	5.97692	8.36454	7.73861	9.49375	6.40422	7.26775	8.74344	8.12847	9.81174
DHRS2	0.392439	0.381453	0.318546	1.01336	0.918654	0.897713		DHRS2	4.09637	3.99827	4.09257	3.65678	3.78488	3.96182	3.81241	3.71758	3.6135	4.03758	4.56719	4.62453	5.25633	4.00317	6.74233	4.27686	3.83195	4.9675	4.70283	3.81551	4.09692	4.87259	7.26144	4.66125	10.4334	4.71705	3.92979	6.91692	4.75648	5.35402	4.28646	4.01617	3.97219	8.28568	4.15727	5.13761	4.05807	7.7489	4.24991	3.81911	4.32593
CTPS1	10.0802	13.7493	14.4994	35.3381	33.1327	34.3733		CTPS1	7.4633	7.46333	7.45933	7.46696	7.05678	7.27659	7.68719	7.30062	6.96231	6.56248	9.22021	7.65739	8.77874	8.59186	8.86721	7.884	8.41065	8.34648	9.22215	7.84942	8.17036	8.74767	9.04689	8.48061	9.18742	8.38514	8.73755	8.13391	9.52005	8.67296	8.0726	8.04465	9.59534	8.62015	8.09031	9.13393	9.19869	7.78352	9.54516	7.96583	8.52707
RRP15	3.31427	3.8188	3.83142	10.5211	10.011	9.39351		RRP15	5.57181	5.7778	6.62033	4.60412	5.53061	6.33693	5.10158	6.11614	6.20173	5.83002	8.00038	5.65051	7.65985	6.67345	7.80575	5.87238	5.67847	6.73584	8.93116	6.5362	7.33071	6.16103	7.47245	7.436	7.65305	6.79062	6.75583	6.24166	7.60772	7.32996	7.01008	6.98263	8.58944	6.71997	6.86196	8.03505	7.75254	7.23974	7.26702	6.0391	7.08574
COL5A2	0.145591	0.212576	0.173601	0.540302	0.542741	0.40624		COL5A2	5.1535	6.11955	6.76089	7.36418	6.31693	6.19037	5.3667	5.60158	6.08406	7.2972	9.62703	6.89641	9.2881	9.36323	9.0573	7.94495	9.40962	6.4258	8.19251	8.59574	7.71766	8.37766	9.2723	7.48247	8.06975	8.64797	8.99844	7.6395	9.94396	8.93502	6.78141	7.38918	9.94583	9.66644	8.35424	9.0485	8.83032	6.72872	9.48773	8.00923	7.02828
SOX6	0.0367326	0.0489282	0.0474494	0.115826	0.109417	0.148047		SOX6	6.26828	6.56904	6.38722	6.56408	6.45152	6.29563	6.54142	5.94313	6.08702	6.75303	7.84085	7.05584	8.74167	6.43381	10.1786	7.04737	5.86594	9.5042	8.09742	6.68225	8.81801	7.13218	8.13831	8.7238	8.61362	7.41872	8.54664	9.06845	8.03165	8.6247	8.98465	8.23082	7.05735	8.04123	6.44146	9.5486	6.32649	9.70888	8.90395	8.4742	10.834
TIGAR	2.37415	2.8302	3.28586	7.90767	8.49597	7.94046		TIGAR	7.35534	7.46784	7.75414	7.69737	8.0012	6.96971	6.20815	7.79343	7.98693	7.14665	9.0997	7.90284	8.88726	7.41014	9.42866	7.65362	9.85014	7.67999	8.84555	8.3919	7.73079	10.1124	8.62818	9.60752	8.63664	9.11334	9.43896	9.02899	10.0739	8.05297	7.5619	7.82599	9.49717	8.8368	8.32072	9.39972	7.97455	8.95546	10.7001	7.69225	8.73573
PXDN	2.53448	2.35416	2.25542	6.98381	7.09853	6.93672		PXDN	7.07466	7.82102	6.96099	6.07882	7.92	7.68932	6.82821	6.84713	7.1926	7.29858	8.74632	8.04606	9.19519	10.985	7.96391	8.08245	9.30564	7.25957	7.40775	7.4487	6.79547	7.89825	8.36496	7.3496	9.45902	10.3943	8.25785	8.62967	9.11541	7.4997	6.93422	7.42212	9.4169	11.4578	8.27063	8.3552	7.87788	6.52675	9.09504	8.3342	7.67855
THBS1	57.8184	56.7206	53.8109	175.109	169.908	163.337		THBS1	4.26686	7.37137	5.63101	7.14828	5.634	5.3279	4.91067	4.86321	5.97105	7.24379	7.82919	6.5413	8.2643	9.6091	7.66459	7.63445	8.8691	7.34223	7.50197	7.41499	7.50533	7.95248	7.21941	4.78522	6.31707	7.27162	7.2414	6.16972	7.6615	6.13274	6.12857	6.4573	8.68756	7.35224	7.3503	6.23997	7.97344	6.39436	5.84428	4.60396	9.96095
FBN1	0.768632	0.693077	0.701142	2.38904	2.15118	2.42903		FBN1	6.70035	7.05972	7.38699	6.59081	6.77209	6.70129	5.92623	6.42576	7.45434	7.12516	9.10937	7.61489	8.1881	8.98586	8.06075	8.18212	8.29169	7.97045	9.38736	9.39667	8.15711	8.26494	8.9566	6.64009	8.21142	8.45285	8.18253	7.66588	9.52763	7.6699	7.3047	8.53383	9.46291	10.8087	9.25891	8.599	8.1658	7.84927	8.50872	7.76959	6.83244
NRP1	0.47298	0.31964	0.397582	1.29621	1.25509	1.39468		NRP1	4.73601	6.49294	6.05904	6.69186	6.02472	6.71386	6.42575	4.03587	5.64569	6.55748	8.02348	5.34884	8.23842	10.6642	7.51396	6.27295	7.82024	6.82452	6.87058	6.96647	6.3928	6.13684	6.83052	6.16034	6.56849	7.10838	7.29685	6.3964	7.17944	6.93722	6.06413	5.81081	7.77446	6.52061	6.31389	6.97043	8.20959	6.83951	5.95494	6.31103	7.91323
RRM2	26.0887	34.8689	37.7951	113.327	109.419	110.852		RRM2	9.03061	8.89828	8.64757	7.4063	8.38316	7.08483	7.80328	8.62071	9.22659	7.63175	10.2874	8.70522	11.4896	10.5304	10.3703	9.29466	10.4787	9.58305	10.7483	9.41532	9.33792	9.27903	9.97658	9.41709	10.4713	11.5448	10.5828	9.52587	11.3025	10.006	8.42189	9.06344	11.0812	10.6123	9.90144	10.417	11.1498	8.76391	9.73035	8.94492	9.61059
CCL5	1.00708	0.582467	0.924321	3.30924	3.00591	3.89871		CCL5	6.06018	7.90706	7.97805	8.10794	8.51118	8.55251	7.69455	8.27768	7.74424	7.18965	7.30573	9.89136	7.97609	7.33912	10.3579	9.69119	9.33476	9.90182	8.77489	11.2466	9.38439	7.70132	9.18348	9.9451	9.67479	8.67949	10.6998	9.62577	5.68242	8.26212	8.26084	10.1432	7.85239	9.33563	10.5899	8.32934	8.10121	8.8029	8.91973	10.1531	9.78035
INHBA	0.917071	1.02224	0.981994	3.81707	4.49905	3.65726		INHBA	3.38473	3.21085	4.05684	3.67857	3.99363	3.67254	4.60523	4.38174	3.76529	4.80044	9.37874	4.85778	6.32016	8.10474	7.62875	5.74107	7.30064	4.6255	7.21742	5.27087	4.76411	7.71644	5.8784	5.48893	6.02201	6.03366	6.94373	6.06492	7.66165	7.01126	4.78147	5.29831	7.93543	8.11854	5.8643	6.62718	7.2032	4.66336	7.55174	6.90368	4.89412
COL8A1	0.23	0.255302	0.165057	0.999219	0.825649	0.884077		COL8A1	4.39728	4.11644	4.39121	3.89841	5.27534	4.35844	4.41741	4.48255	4.19116	5.21274	9.30628	5.32377	6.5937	7.4394	7.37548	6.26677	6.55381	4.21294	6.3734	6.43165	5.10231	7.21938	6.18703	4.44201	6.2498	5.31679	7.11188	6.24001	8.3969	6.59226	4.75089	6.10594	7.25516	8.58464	7.52626	6.08672	6.51739	4.74465	6.07057	5.56427	5.88206
NPNT	0.144117	0.170151	0.101544	0.681649	0.851073	0.541247		NPNT	8.7394	7.48504	7.11661	6.10913	7.61706	7.63756	5.65603	5.99754	7.98274	7.41335	7.85291	6.9167	9.65352	7.75455	10.1022	7.52435	8.97251	8.39916	9.11337	8.71903	8.88614	8.28975	8.49376	7.90871	5.90957	7.47976	10.3848	9.9769	8.57366	8.42872	8.65467	7.87944	7.74707	7.88026	8.57836	10.4116	7.31563	9.2486	8.35844	9.55705	9.88677
ATF5	1.27512	1.51778	1.57704	8.80279	5.95846	7.73617		ATF5	6.76744	6.93245	7.16353	8.15158	7.11815	6.34898	6.44549	7.29723	7.01877	6.30863	8.22478	7.07825	7.06412	6.95353	8.34449	8.3523	7.81747	8.84009	8.99882	7.79003	8.64239	8.36769	7.74613	10.5066	9.92977	8.96232	8.69104	8.42881	7.7747	9.3207	7.93829	8.99201	7.2853	9.26162	8.10123	8.92726	7.48679	7.88238	7.98296	8.97756	8.29774
RSAD2	0.364736	0.331249	0.25699	2.47792	2.58128	2.92336		RSAD2	6.67845	6.13847	6.77025	7.88545	6.26388	7.24164	7.15775	5.97668	7.27323	7.14184	7.22019	7.36392	10.2415	9.00847	11.6663	10.2015	10.1978	7.92015	8.98123	8.1915	8.84044	5.77506	9.26754	9.1176	10.4132	6.84947	9.35974	6.03472	7.14089	8.05129	6.62681	10.6299	8.79927	8.53566	8.57898	8.42917	8.59405	7.50649	7.74466	8.72359	8.20179
SPARC	0.232249	0.248591	0.208934	2.3853	2.34341	2.07269		SPARC	7.35821	8.17721	9.6116	9.32825	8.90639	8.511	8.19141	8.08591	10.1415	8.64646	11.2473	9.7814	11.6345	11.0576	10.6341	10.0902	11.7245	9.95651	10.2924	10.523	8.96444	10.959	10.6518	9.14009	11.2048	10.8033	11.0983	10.4776	11.9142	10.3794	9.4013	9.91831	11.4302	10.7964	10.5452	10.6888	10.757	9.35023	11.573	10.3169	9.69234
CNTNAP2	0.0144245	0.00960677	0.0139746	0.16374	0.208224	0.169564		CNTNAP2	5.98086	5.63352	6.52434	5.89771	5.93792	5.93765	6.14387	6.75967	6.42253	5.89724	6.5811	7.11636	6.05595	4.59213	8.50547	7.51902	5.08061	7.4804	9.77018	7.43301	9.24764	5.42813	9.03152	8.5504	7.58618	6.04505	8.70639	9.24681	9.23668	8.93311	8.19251	8.61866	8.1404	9.98386	8.42242	8.62704	7.44113	8.33218	8.60164	8.42978	9.07974
NPL	0.0483271	0.016093	0.0624265	0.73145	0.481692	0.681721		NPL	6.14744	7.30319	7.08385	5.86623	6.85034	6.51408	6.70344	6.21242	7.16579	6.01934	6.16768	7.20323	7.48758	5.85578	8.79618	7.84229	8.05209	7.71392	8.87249	8.6736	9.55837	7.02253	7.83695	9.61257	7.07327	10.4855	7.825	7.2576	9.49402	9.76959	8.30189	8.01726	8.86207	7.90102	9.05936	8.49978	7.92124	8.24305	8.82397	8.05911	9.71574
MMP1	1.42385	0.894102	1.10356	15.0084	20.5539	17.8719		MMP1	4.6007	6.60135	6.12956	4.40657	7.32398	4.77114	4.79942	5.22102	4.78645	4.84606	9.42536	5.57549	10.1373	10.081	11.7989	7.12914	11.6355	4.90827	8.04254	5.58871	4.27762	9.4264	11.0725	7.45873	10.5845	7.50641	6.93483	8.05931	8.02734	8.59908	4.49885	8.7224	8.47341	12.5604	6.82779	7.0585	8.48241	10.2064	9.08903	11.0104	6.56377
PRKAR2B	0	0.0927082	0.0179812	0.649614	0.535846	0.860252		PRKAR2B	6.11689	6.67041	7.9902	7.94806	7.81232	7.18051	6.84161	6.79248	7.5741	8.14701	7.98496	7.71277	7.17504	8.10043	9.26187	8.60505	8.00741	8.23131	9.78077	8.57247	9.16404	9.70327	8.71485	7.25129	7.90105	7.07827	6.81584	7.16121	10.5142	9.90797	6.9041	7.91174	10.4137	10.997	9.17523	9.43991	7.41866	8.24799	10.4355	6.85089	7.42881
SDC2	0.159013	0.105903	0.273873	5.09757	6.33973	4.91345		SDC2	6.27189	7.11168	7.02697	6.50266	7.41578	7.23908	6.54945	6.21597	7.09576	6.90841	9.16411	7.90598	7.86463	8.43775	10.2896	7.73012	8.19839	7.15724	8.34505	7.67422	7.30703	10.1602	8.37138	7.32357	7.74523	6.37512	9.73695	9.41466	8.76283	7.0292	7.54775	8.0137	9.38484	7.14976	7.75823	9.07034	8.02566	8.55191	8.26389	7.91028	8.10175
COL6A3	0.00816405	0.00815594	0.0118642	0.285747	0.328301	0.390739		COL6A3	7.00743	8.95251	9.49407	9.13207	9.06776	8.43509	8.34118	8.40628	8.54225	9.28011	10.694	9.4835	10.993	10.5203	10.6657	10.0615	10.8617	9.88815	8.91927	11.1655	9.55431	9.65477	10.3002	8.16546	9.24398	10.3905	10.0071	9.92307	10.6347	8.99022	8.8368	9.02068	10.86	11.3952	11.0838	10.6262	10.7342	8.53209	9.97385	10.0431	8.45292
FPR3	0.0289114	0	0	0.410237	0.506781	0.640884		FPR3	6.55449	7.7315	6.92927	7.61456	7.27175	7.74966	6.75854	6.56756	7.28011	6.97134	7.46313	8.351	7.36399	7.89596	8.66648	8.46528	9.15286	8.77664	9.48915	9.47219	8.36084	8.09722	7.98244	8.50444	8.51115	7.8603	8.33482	8.37807	8.04861	8.00939	7.98946	8.78512	8.25868	7.93493	8.58469	8.63067	8.28948	7.88435	7.94649	9.33398	7.20279
LUM	0.0532862	0	0.0258122	2.29351	2.63729	2.46979		LUM	3.7359	3.65488	4.1189	4.1129	3.9745	3.81677	3.88002	4.00825	4.60966	3.78648	5.12255	4.3443	4.13795	4.36468	5.46503	4.40586	4.44547	5.34785	4.2314	5.24003	4.23138	3.89455	4.58267	3.65817	4.3443	4.97177	4.43744	4.08597	4.8877	4.03446	5.42945	4.24212	4.57796	6.48652	6.42484	4.68006	4.65284	3.84888	5.02305	4.31153	3.7637
LINC00839	0	0	0.0332234	1.16783	1.27294	0.932943		LINC00839	7.09601	6.75267	6.87289	6.41791	6.8845	6.83796	6.63003	6.81067	6.5766	6.98461	7.61788	7.81028	8.26471	6.74038	8.66697	7.41132	6.9221	7.51022	10.1535	8.1808	8.46923	8.38011	7.01211	8.65108	7.71399	7.01987	8.36729	8.4317	8.93109	6.12238	8.31868	8.3924	9.02434	8.41512	7.61788	8.67004	7.10652	8.06969	7.20824	9.74751	6.84955
POSTN	0.0146673	0	0	0.818611	0.771302	1.01974		POSTN	5.60436	7.19157	6.50029	5.85119	5.64169	5.76771	6.8442	4.75483	6.32611	6.76916	10.3867	7.02491	11.0731	11.6916	10.16	7.03399	11.7756	6.63299	9.1763	10.4356	5.31862	11.1373	6.88497	6.99403	7.90009	10.3782	10.1975	9.55003	12.1331	9.22878	6.37608	5.32348	11.0574	10.823	9.48036	9.02727	10.5829	5.37742	10.6275	8.24065	7.17107
LPL	0.018289	0	0	1.34946	1.24462	1.06882		LPL	6.5023	6.44444	6.64714	6.21646	6.67262	6.42962	6.20608	6.67871	7.27477	6.89027	9.43789	7.00001	8.05774	6.94757	9.07859	7.23999	7.18834	7.05435	7.43099	6.42962	7.03802	11.302	9.74308	9.41607	8.61934	6.91877	7.01524	7.16242	10.6983	11.164	6.89802	9.19713	8.74045	7.3793	7.81991	6.68305	9.08758	6.77896	9.64337	6.33002	6.46033
