# Supplementary material for: Heterozygous p53-R280T Mutation Enhances the Oncogenicity of NPC Cells Through Activating PI3K-Akt Signaling Pathway
Source: Front Oncol. 2020 Feb 5;10:104. doi: 10.3389/fonc.2020.00104 (PMC7025553; doi:10.3389/fonc.2020.00104)
Supplement: Supplementary file 4 [file Table_4.XLS]

## Sheet: Sheet1
Supplementary Table S4.GO enrichment analysis of differentially expressed genes in the p53 KO CNE2 and control CNE2 cells according to biological process, cellular component and molecular function
GO Term	GO Subterm	Up_Count	Up_Percent	Down_Count	Down_Percent
biological_process	cellular process	887	0.744128	869	0.800184
biological_process	biological regulation	762	0.639262	656	0.604052
biological_process	single-organism process	720	0.604027	662	0.609576
biological_process	metabolic process	567	0.475671	561	0.516575
biological_process	response to stimulus	340	0.285235	279	0.256906
biological_process	developmental process	334	0.280201	322	0.296501
biological_process	cellular component organization or biogenesis	278	0.233221	360	0.331492
biological_process	localization	259	0.217282	235	0.21639
biological_process	multicellular organismal process	229	0.192114	196	0.180479
biological_process	immune system process	131	0.109899	81	0.0745856
biological_process	reproductive process	86	0.0721477	89	0.0819521
biological_process	biological adhesion	75	0.0629195	80	0.0736648
biological_process	multi-organism process	72	0.0604027	76	0.0699816
biological_process	locomotion	67	0.0562081	75	0.0690608
biological_process	signaling	47	0.0394295	44	0.0405157
biological_process	behavior	41	0.034396	38	0.0349908
biological_process	growth	32	0.0268456	35	0.0322284
biological_process	rhythmic process	20	0.0167785	25	0.0230203
biological_process	presynaptic process involved in chemical synaptic transmission	8	0.00671141	8	0.00736648
biological_process	cell killing	5	0.00419463	0	0
biological_process	detoxification	2	0.00167785	0	0
biological_process	reproduction	0	0	1	0.00092081
biological_process	cell aggregation	0	0	3	0.00276243
biological_process	biological phase	0	0	1	0.00092081
cellular_component	cell part	1041	0.873322	969	0.892265
cellular_component	organelle	728	0.610738	710	0.653775
cellular_component	organelle part	516	0.432886	570	0.524862
cellular_component	membrane	506	0.424497	434	0.399632
cellular_component	membrane part	456	0.38255	346	0.3186
cellular_component	extracellular region part	284	0.238255	268	0.246777
cellular_component	macromolecular complex	212	0.177852	330	0.303867
cellular_component	extracellular region	107	0.0897651	83	0.0764273
cellular_component	cell junction	101	0.0847315	96	0.0883978
cellular_component	membrane-enclosed lumen	66	0.0553691	52	0.0478821
cellular_component	supramolecular complex	46	0.0385906	49	0.0451197
cellular_component	synapse part	36	0.0302013	53	0.0488029
cellular_component	synapse	27	0.022651	19	0.0174954
cellular_component	cell	3	0.00251678	4	0.00368324
cellular_component	other organism part	2	0.00167785	3	0.00276243
cellular_component	nucleoid	1	0.000838926	6	0.00552486
cellular_component	virion part	1	0.000838926	2	0.00184162
molecular_function	binding	792	0.66443	741	0.68232
molecular_function	catalytic	429	0.359899	348	0.320442
molecular_function	signal transducer	114	0.0956376	77	0.0709024
molecular_function	molecular function regulator	106	0.0889262	77	0.0709024
molecular_function	molecular transducer	100	0.0838926	76	0.0699816
molecular_function	transporter	95	0.079698	70	0.0644567
molecular_function	nucleic acid binding transcription factor	89	0.0746644	77	0.0709024
molecular_function	structural molecule	41	0.034396	52	0.0478821
molecular_function	transcription factor activity, protein binding	28	0.0234899	43	0.0395948
molecular_function	electron carrier	7	0.00587248	3	0.00276243
molecular_function	antioxidant	5	0.00419463	2	0.00184162
molecular_function	chemorepellent	2	0.00167785	3	0.00276243
molecular_function	chemoattractant	2	0.00167785	2	0.00184162
molecular_function	translation regulator	1	0.000838926	2	0.00184162
