# Supplementary material for: Heterozygous p53-R280T Mutation Enhances the Oncogenicity of NPC Cells Through Activating PI3K-Akt Signaling Pathway
Source: Front Oncol. 2020 Feb 5;10:104. doi: 10.3389/fonc.2020.00104 (PMC7025553; doi:10.3389/fonc.2020.00104)
Supplement: Supplementary file 6 [file Table_6.XLS]

## Sheet: Sheet1
Supplementary Table S6.Twenty-six differentially expressed genes enriched in PI3K-Akt signaling pathway and downregulated in the p53 KO CNE2 cells
Gene	KO41a_count	KO41b_count	KO41c_count	KO_normalize	WTa_count	WTb_count	WTc_count	WT_normalize	FoldChange	Log2FoldChange	pval	Up/Down	Significant	GeneName	Biotype	NR:Description	NT:Seq-id	NT:Score	NT:Evalue	NT:Description	Uniprot:UniProtKB-AC	Uniprot:Score	Uniprot:Evalue	Uniprot:Description	COG:gene	COG:Score	COG:Eval	COG:num	Pfam:pfam_ID	Pfam:pfam_Name	Pfam:pfam_Description	GO:biological_process	GO:cellular_component	GO:molecular_function	KEGG:KO	KEGG:Description
ENSG00000140992	335	353	372	338.881	744	596	675	688.65	0.492094	-1.02299	2.40427e-20	down	yes	PDPK1	protein_coding	3-phosphoinositide-dependent protein kinase 1 isoform 1 [Homo sapiens]	gi|387849236|ref|NM_002613.4|	7241	0	Homo sapiens 3-phosphoinositide dependent protein kinase 1 (PDPK1), transcript variant 1, mRNA	O15530	152	4e-41	3-phosphoinositide-dependent protein kinase 1	.	.	.	.	pfam00069	Pkinase	Protein kinase domain.	GO:0010468|regulation of gene expression;	GO:0005634|nucleus;	GO:0051213|dioxygenase activity;GO:0071558|histone demethylase activity (H3-K27 specific);GO:0046872|metal ion binding;	K06276	PDPK1; 3-phosphoinositide dependent protein kinase-1 [EC:2.7.11.1]
ENSG00000060566	19	10	20	15.6243	33	28	32	31.8172	0.491065	-1.02601	0.0117776	down	yes	CREB3L3	protein_coding	cyclic AMP-responsive element-binding protein 3-like protein 3 isoform b [Homo sapiens]	gi|433282984|ref|NM_032607.2|	2618	0	Homo sapiens cAMP responsive element binding protein 3-like 3 (CREB3L3), transcript variant 1, mRNA	Q68CJ9	329	3e-110	Cyclic AMP-responsive element-binding protein 3-like protein 3	.	.	.	.	pfam00170	bZIP_1	bZIP transcription factor. The Pfam entry includes the basic region and the leucine zipper region.	GO:0030968|endoplasmic reticulum unfolded protein response;GO:0002675|positive regulation of acute inflammatory response;GO:0045944|positive regulation of transcription from RNA polymerase II promoter;GO:1990440|positive regulation of transcription from RNA polymerase II promoter in response to endoplasmic reticulum stress;	GO:0005783|endoplasmic reticulum;GO:0005789|endoplasmic reticulum membrane;GO:0016021|integral component of membrane;GO:0016020|membrane;GO:0005634|nucleus;	GO:0035497|cAMP response element binding;GO:0046982|protein heterodimerization activity;GO:0042803|protein homodimerization activity;GO:0000977|RNA polymerase II regulatory region sequence-specific DNA binding;GO:0000976|transcription regulatory region sequence-specific DNA binding;GO:0001228|transcriptional activator activity, RNA polymerase II transcription regulatory region sequence-specific b…	K09048	CREB3; cyclic AMP-responsive element-binding protein 3
ENSG00000142627	2724	2989	3167	2838.72	6474	5892	5652	6166.32	0.460359	-1.11917	6.08005e-47	down	yes	EPHA2	protein_coding	ephrin type-A receptor 2 precursor [Homo sapiens]	gi|296010835|ref|NM_004431.3|	3964	0	Homo sapiens EPH receptor A2 (EPHA2), mRNA	P29317	477	1e-159	Ephrin type-A receptor 2	YAR019c	109	2e-23	COG0515	pfam07714	Pkinase_Tyr	Protein tyrosine kinase.	GO:0090630|activation of GTPase activity;GO:0048320|axial mesoderm formation;GO:0002043|blood vessel endothelial cell proliferation involved in sprouting angiogenesis;GO:0046849|bone remodeling;GO:0060444|branching involved in mammary gland duct morphogenesis;GO:0060326|cell chemotaxis;GO:0016477|cell migration;GO:0050830|defense response to Gram-positive bacterium;GO:0048013|ephrin receptor sign…	GO:0009986|cell surface;GO:0005913|cell-cell adherens junction;GO:0005925|focal adhesion;GO:0005887|integral component of plasma membrane;GO:0005622|intracellular;GO:0031258|lamellipodium membrane;GO:0031256|leading edge membrane;GO:0005886|plasma membrane;GO:0032587|ruffle membrane;	GO:0005524|ATP binding;GO:0098641|cadherin binding involved in cell-cell adhesion;GO:0005003|ephrin receptor activity;GO:0004714|transmembrane receptor protein tyrosine kinase activity;	K05103	EPHA2, ECK; Eph receptor A2 [EC:2.7.10.1]
ENSG00000169047	275	287	288	271.824	692	570	605	638.155	0.425953	-1.23124	1.81118e-26	down	yes	IRS1	protein_coding	insulin receptor substrate 1 [Homo sapiens]	gi|426338757|ref|XM_004033291.1|	9146	0	PREDICTED: Gorilla gorilla gorilla insulin receptor substrate 1, transcript variant 1 (IRS1), mRNA	P35568	1912	0	Insulin receptor substrate 1	.	.	.	.	pfam02174	IRS	PTB domain (IRS-1 type).	GO:0032869|cellular response to insulin stimulus;GO:0042593|glucose homeostasis;GO:0008286|insulin receptor signaling pathway;GO:0048009|insulin-like growth factor receptor signaling pathway;GO:0000165|MAPK cascade;GO:0046627|negative regulation of insulin receptor signaling pathway;GO:0046676|negative regulation of insulin secretion;GO:0014065|phosphatidylinositol 3-kinase signaling;GO:0048015|p…	GO:0005901|caveola;GO:0005737|cytoplasm;GO:0005829|cytosol;GO:0005899|insulin receptor complex;GO:0043231|intracellular membrane-bounded organelle;GO:0005634|nucleus;GO:0005886|plasma membrane;	GO:0016303|1-phosphatidylinositol-3-kinase activity;GO:0005158|insulin receptor binding;GO:0005159|insulin-like growth factor receptor binding;GO:0043548|phosphatidylinositol 3-kinase binding;GO:0046934|phosphatidylinositol-4,5-bisphosphate 3-kinase activity;GO:0005080|protein kinase C binding;GO:0005088|Ras guanyl-nucleotide exchange factor activity;GO:0042169|SH2 domain binding;GO:0004871|signa…	K16172	IRS1; insulin receptor substrate 1
ENSG00000137713	445	457	559	466.678	1163	1067	1155	1159.3	0.402551	-1.31275	3.20098e-30	down	yes	PPP2R1B	protein_coding	serine/threonine-protein phosphatase 2A 65 kDa regulatory subunit A beta isoform isoform b [Homo sapiens]	gi|124269712|ref|NM_002716.4|	5587	0	Homo sapiens protein phosphatase 2, regulatory subunit A, beta (PPP2R1B), transcript variant 1, mRNA	P30154	238	1e-71	Serine/threonine-protein phosphatase 2A 65 kDa regulatory subunit A beta isoform	.	.	.	.	pfam13900	GVQW	Putative binding domain. This short domain is often found nested inside other longer domains. The function is not known, but the domain carries a highly conserved GVQW motif. The members are rich in proline and cysteine. This may be a binding domain.	GO:0060561|apoptotic process involved in morphogenesis;GO:2001241|positive regulation of extrinsic apoptotic signaling pathway in absence of ligand;GO:0006461|protein complex assembly;	GO:0070062|extracellular exosome;GO:0045121|membrane raft;	GO:0008601|protein phosphatase type 2A regulator activity;	K03456	PPP2R1; serine/threonine-protein phosphatase 2A regulatory subunit A
ENSG00000115414	3920	3074	3141	3241.68	8253	7567	8153	8210.03	0.394844	-1.34064	2.28234e-37	down	yes	FN1	protein_coding	fibronectin isoform 1 preproprotein [Homo sapiens]	gi|47132556|ref|NM_212482.1|	8795	0	Homo sapiens fibronectin 1 (FN1), transcript variant 1, mRNA	P02751	186	3e-52	Fibronectin	.	.	.	.	pfam00041	fn3	Fibronectin type III domain.	GO:0006953|acute-phase response;GO:0001525|angiogenesis;GO:0007155|cell adhesion;GO:0008360|regulation of cell shape;	GO:0005576|extracellular region;GO:0005578|proteinaceous extracellular matrix;	GO:0008201|heparin binding;	K05717	FN1; fibronectin 1
ENSG00000110092	1931	1970	1911	1859.03	5364	4461	4705	4967.14	0.374266	-1.41786	6.63266e-70	down	yes	CCND1	protein_coding	PREDICTED: G1/S-specific cyclin-D1 [Otolemur garnettii]	gi|77628152|ref|NM_053056.2|	4289	0	Homo sapiens cyclin D1 (CCND1), mRNA	P24385	511	1e-167	G1/S-specific cyclin-D1	SPBC582.03	72	7e-12	COG5024	pfam00134	Cyclin_N	Cyclin, N-terminal domain. Cyclins regulate cyclin dependent kinases (CDKs). Human cyclin-O is a Uracil-DNA glycosylase that is related to other cyclins. Cyclins contain two domains of similar all-alpha fold, of which this family corresponds with the N-terminal domain.	GO:0051301|cell division;GO:0006974|cellular response to DNA damage stimulus;GO:0000082|G1/S transition of mitotic cell cycle;GO:0031571|mitotic G1 DNA damage checkpoint;GO:0071157|negative regulation of cell cycle arrest;GO:0000122|negative regulation of transcription from RNA polymerase II promoter;GO:0045737|positive regulation of cyclin-dependent protein serine/threonine kinase activity;GO:00…	GO:0000307|cyclin-dependent protein kinase holoenzyme complex;GO:0005737|cytoplasm;GO:0016020|membrane;GO:0005634|nucleus;GO:0017053|transcriptional repressor complex;	GO:0003714|transcription corepressor activity;	K04503	CCND1; cyclin D1
ENSG00000105173	90	99	107	94.6125	232	260	250	254.835	0.37127	-1.42946	4.44545e-18	down	yes	CCNE1	protein_coding	G1/S-specific cyclin-E1 [Homo sapiens]	gi|339275819|ref|NG_029290.1|	1947	0	Homo sapiens DNA dC->gi|339275820|ref|NM_001238.2| Homo sapiens cyclin E1 (CCNE1), mRNA	P24864	327	6e-106	G1/S-specific cyclin-E1	.	.	.	.	pfam00134	Cyclin_N	Cyclin, N-terminal domain. Cyclins regulate cyclin dependent kinases (CDKs). Human cyclin-O is a Uracil-DNA glycosylase that is related to other cyclins. Cyclins contain two domains of similar all-alpha fold, of which this family corresponds with the N-terminal domain.	GO:0030521|androgen receptor signaling pathway;GO:0051301|cell division;GO:0006270|DNA replication initiation;GO:0000082|G1/S transition of mitotic cell cycle;GO:0045893|positive regulation of transcription, DNA-templated;GO:0006468|protein phosphorylation;GO:0051726|regulation of cell cycle;GO:0000083|regulation of transcription involved in G1/S transition of mitotic cell cycle;GO:0016055|Wnt si…	GO:0000307|cyclin-dependent protein kinase holoenzyme complex;GO:0005829|cytosol;GO:0005654|nucleoplasm;GO:0005634|nucleus;	GO:0050681|androgen receptor binding;GO:0016538|cyclin-dependent protein serine/threonine kinase regulator activity;GO:0016301|kinase activity;GO:0003713|transcription coactivator activity;	K06626	CCNE; cyclin E
ENSG00000113721	11	21	14	14.7405	52	35	32	40.4912	0.364043	-1.45782	0.000119199	down	yes	PDGFRB	protein_coding	PREDICTED: platelet-derived growth factor receptor beta [Gorilla gorilla gorilla]	gi|68216043|ref|NM_002609.3|	5708	0	Homo sapiens platelet-derived growth factor receptor, beta polypeptide (PDGFRB), mRNA	P09619	2011	0	Platelet-derived growth factor receptor beta	.	.	.	.	pfam07714	Pkinase_Tyr	Protein tyrosine kinase.	GO:0035909|aorta morphogenesis;GO:0055003|cardiac myofibril assembly;GO:0060326|cell chemotaxis;GO:0016477|cell migration;GO:0060981|cell migration involved in coronary angiogenesis;GO:0035441|cell migration involved in vasculogenesis;GO:0006024|glycosaminoglycan biosynthetic process;GO:0048839|inner ear development;GO:0000165|MAPK cascade;GO:0072278|metanephric comma-shaped body morphogenesis;GO…	GO:0016324|apical plasma membrane;GO:0009986|cell surface;GO:0005737|cytoplasm;GO:0016023|cytoplasmic membrane-bounded vesicle;GO:0070062|extracellular exosome;GO:0005925|focal adhesion;GO:0016021|integral component of membrane;GO:0031226|intrinsic component of plasma membrane;GO:0043202|lysosomal lumen;GO:0016020|membrane;GO:0005634|nucleus;GO:0005886|plasma membrane;	GO:0005524|ATP binding;GO:0019899|enzyme binding;GO:0046934|phosphatidylinositol-4,5-bisphosphate 3-kinase activity;GO:0004992|platelet activating factor receptor activity;GO:0005019|platelet-derived growth factor beta-receptor activity;GO:0048407|platelet-derived growth factor binding;GO:0005161|platelet-derived growth factor receptor binding;GO:0005017|platelet-derived growth factor-activated r…	K05089	PDGFRB; platelet-derived growth factor receptor beta [EC:2.7.10.1]
ENSG00000080824	20680	27753	29656	24957	79737	69374	74536	76522.3	0.326141	-1.61643	3.50137e-50	down	yes	HSP90AA1	protein_coding	PREDICTED: LOW QUALITY PROTEIN: heat shock protein HSP 90-alpha [Pongo abelii]	gi|153792589|ref|NM_001017963.2|	3510	0	Homo sapiens heat shock protein 90kDa alpha (cytosolic), class A member 1 (HSP90AA1), transcript variant 1, mRNA	P07900	464	4e-146	Heat shock protein HSP 90-alpha	SPAC926.04c	540	2e-176	COG0326	pfam00183	HSP90	Hsp90 protein.	GO:0006457|protein folding;GO:0046677|response to antibiotic;GO:0009409|response to cold;GO:0009408|response to heat;	GO:0005737|cytoplasm;GO:0042470|melanosome;GO:0005634|nucleus;GO:0005886|plasma membrane;	GO:0005524|ATP binding;	K04079	htpG, HSP90A; molecular chaperone HtpG
ENSG00000137801	6607	6488	6347	6218.65	21153	18830	18524	20017.6	0.310659	-1.6866	1.93217e-109	down	yes	THBS1	protein_coding	thrombospondin 1 precursor variant [Homo sapiens]	gi|426378603|ref|XM_004055957.1|	7499	0	PREDICTED: Gorilla gorilla gorilla thrombospondin 1 (THBS1), mRNA	P07996	228	2e-68	Thrombospondin-1	.	.	.	.	pfam05735	TSP_C	Thrombospondin C-terminal region. This region is found at the C-terminus of thrombospondin and related proteins.	GO:0000187|activation of MAPK activity;GO:0048266|behavioral response to pain;GO:0007155|cell adhesion;GO:0007050|cell cycle arrest;GO:0016477|cell migration;GO:0071363|cellular response to growth factor stimulus;GO:0034605|cellular response to heat;GO:0071356|cellular response to tumor necrosis factor;GO:0002544|chronic inflammatory response;GO:0043652|engulfment of apoptotic cell;GO:0030198|ext…	GO:0009986|cell surface;GO:0005783|endoplasmic reticulum;GO:0005788|endoplasmic reticulum lumen;GO:0009897|external side of plasma membrane;GO:0070062|extracellular exosome;GO:0031012|extracellular matrix;GO:0005576|extracellular region;GO:0005615|extracellular space;GO:0005577|fibrinogen complex;GO:0031091|platelet alpha granule;GO:0031093|platelet alpha granule lumen;GO:0016529|sarcoplasmic ret…	GO:0005509|calcium ion binding;GO:0070052|collagen V binding;GO:0070051|fibrinogen binding;GO:0017134|fibroblast growth factor binding;GO:0001968|fibronectin binding;GO:0001948|glycoprotein binding;GO:0008201|heparin binding;GO:0042802|identical protein binding;GO:0005178|integrin binding;GO:0043236|laminin binding;GO:0030169|low-density lipoprotein particle binding;GO:0001786|phosphatidylserine …	K16857	THBS1; thrombospondin 1
ENSG00000229944	4	11	10	7.99447	22	21	32	25.7475	0.310495	-1.68736	0.000680825	down	yes	EIF4EP2	processed_pseudogene	hCG1777996 [Homo sapiens]	gi|615276344|ref|NG_023334.2|	654	0	Homo sapiens eukaryotic translation initiation factor 4E pseudogene 2 (EIF4EP2) on chromosome 17	P06730	407	5e-144	Eukaryotic translation initiation factor 4E	SPAC16E8.15	138	5e-39	COG5053	pfam01652	IF4E	Eukaryotic initiation factor 4E.	GO:0001662|behavioral fear response;GO:0000082|G1/S transition of mitotic cell cycle;GO:0030324|lung development;GO:0006406|mRNA export from nucleus;GO:0045665|negative regulation of neuron differentiation;GO:0017148|negative regulation of translation;GO:0000289|nuclear-transcribed mRNA poly(A) tail shortening;GO:0045931|positive regulation of mitotic cell cycle;GO:0006417|regulation of translati…	GO:0033391|chromatoid body;GO:0005737|cytoplasm;GO:0000932|cytoplasmic mRNA processing body;GO:0010494|cytoplasmic stress granule;GO:0005829|cytosol;GO:0016281|eukaryotic translation initiation factor 4F complex;GO:0070062|extracellular exosome;GO:0005845|mRNA cap binding complex;GO:0048471|perinuclear region of cytoplasm;GO:0016442|RISC complex;	GO:0019899|enzyme binding;GO:0031370|eukaryotic initiation factor 4G binding;GO:0044822|poly(A) RNA binding;GO:0070491|repressing transcription factor binding;GO:0000339|RNA cap binding;GO:0003743|translation initiation factor activity;	K03259	EIF4E; translation initiation factor 4E
ENSG00000041982	113	94	75	90.3075	314	268	307	304.18	0.296889	-1.75201	2.29483e-18	down	yes	TNC	protein_coding	TNC variant protein [Homo sapiens]	gi|340745336|ref|NM_002160.3|	7641	0	Homo sapiens tenascin C (TNC), mRNA	P10039	2491	0	Tenascin	.	.	.	.	pfam00147	Fibrinogen_C	Fibrinogen beta and gamma chains, C-terminal globular domain.	GO:0007155|cell adhesion;GO:0042127|regulation of cell proliferation;	GO:0005578|proteinaceous extracellular matrix;	.	K06252	TN; tenascin
ENSG00000134259	8	8	10	8.30419	27	32	30	30.5911	0.271458	-1.8812	5.82026e-05	down	yes	NGF	protein_coding	PREDICTED: beta-nerve growth factor-like [Macaca mulatta]	gi|70995318|ref|NM_002506.2|	1047	0	Homo sapiens nerve growth factor (beta polypeptide) (NGF), mRNA	P01138	461	2e-162	Beta-nerve growth factor	.	.	.	.	pfam00243	NGF	Nerve growth factor family.	GO:0006919|activation of cysteine-type endopeptidase activity involved in apoptotic process;GO:0000186|activation of MAPKK activity;GO:0007267|cell-cell signaling;GO:0008625|extrinsic apoptotic signaling pathway via death domain receptors;GO:0007018|microtubule-based movement;GO:0043066|negative regulation of apoptotic process;GO:0043154|negative regulation of cysteine-type endopeptidase activity…	GO:0016023|cytoplasmic membrane-bounded vesicle;GO:0005768|endosome;GO:0005576|extracellular region;GO:0005796|Golgi lumen;	GO:0008083|growth factor activity;GO:0008191|metalloendopeptidase inhibitor activity;GO:0005163|nerve growth factor receptor binding;	K02582	NGFB; nerve growth factor, beta
ENSG00000141510	262	276	301	268.173	1032	1001	956	1024.04	0.261878	-1.93304	1.11287e-70	down	yes	TP53	protein_coding	tumor protein p53 (Li-Fraumeni syndrome), isoform CRA_c [Homo sapiens]	gi|371502117|ref|NM_001126114.2|	2724	0	Homo sapiens tumor protein p53 (TP53), transcript variant 3, mRNA	P04637	32.7	1e-10	Cellular tumor antigen p53	.	.	.	.	pfam00870	P53	P53 DNA-binding domain. This family contains one anomalous member, viz: Zea mays (Q6JAD8). This sequence is identical to human P53 and would appear to be a a human contaminant within the Zea mays sampling effort.	GO:0007569|cell aging;GO:0007049|cell cycle;GO:0048512|circadian behavior;GO:0000733|DNA strand renaturation;GO:0043153|entrainment of circadian clock by photoperiod;GO:0007275|multicellular organismal development;GO:0030308|negative regulation of cell growth;GO:0045892|negative regulation of transcription, DNA-templated;GO:0006289|nucleotide-excision repair;GO:0097252|oligodendrocyte apoptotic p…	GO:0005737|cytoplasm;GO:0005783|endoplasmic reticulum;GO:0005759|mitochondrial matrix;GO:0005739|mitochondrion;GO:0005730|nucleolus;GO:0005634|nucleus;	GO:0005524|ATP binding;GO:0005507|copper ion binding;GO:0001046|core promoter sequence-specific DNA binding;GO:0003677|DNA binding;GO:0000981|RNA polymerase II transcription factor activity, sequence-specific DNA binding;	K04451	TP53, P53; tumor protein p53
ENSG00000136869	28	19	22	22.0587	74	101	112	98.9169	0.223002	-2.16487	4.05198e-14	down	yes	TLR4	protein_coding	toll-like receptor 4 isoform A precursor [Homo sapiens]	gi|373432600|ref|NM_138554.4|	4844	0	Homo sapiens toll-like receptor 4 (TLR4), transcript variant 1, mRNA	O00206	74.3	3e-12	Toll-like receptor 4	SPy1798	55.8	9e-07	COG4886	pfam01582	TIR	TIR domain. The Toll/interleukin-1 receptor (TIR) homology domain is an intracellular signalling domain found in MyD88, interleukin 1 receptor and the Toll receptor. It contains three highly-conserved regions, and mediates protein-protein interactions between the Toll-like receptors (TLRs) and signal-transduction components. TIR-like motifs are also found in plant proteins thought to be involved …	GO:0000187|activation of MAPK activity;GO:0097190|apoptotic signaling pathway;GO:0014002|astrocyte development;GO:0002322|B cell proliferation involved in immune response;GO:0071222|cellular response to lipopolysaccharide;GO:0071223|cellular response to lipoteichoic acid;GO:0071260|cellular response to mechanical stimulus;GO:0042742|defense response to bacterium;GO:0050829|defense response to Gra…	GO:0009986|cell surface;GO:0005737|cytoplasm;GO:0010008|endosome membrane;GO:0009897|external side of plasma membrane;GO:0005887|integral component of plasma membrane;GO:0031226|intrinsic component of plasma membrane;GO:0046696|lipopolysaccharide receptor complex;GO:0048471|perinuclear region of cytoplasm;GO:0005886|plasma membrane;	GO:0001530|lipopolysaccharide binding;GO:0001875|lipopolysaccharide receptor activity;GO:0004872|receptor activity;GO:0004888|transmembrane signaling receptor activity;	K10160	TLR4; toll-like receptor 4
ENSG00000168243	47	24	32	32.9176	159	143	152	155.419	0.211798	-2.23924	3.57272e-13	down	yes	GNG4	protein_coding	Guanine nucleotide-binding protein G(I)/G(S)/G(O) subunit gamma-4 [Fukomys damarensis]	gi|148922936|ref|NM_001098722.1|	5104	0	Homo sapiens guanine nucleotide binding protein (G protein), gamma 4 (GNG4), transcript variant 1, mRNA	Q5R639	156	2e-44	Guanine nucleotide-binding protein G(I)/G(S)/G(O) subunit gamma-4	.	.	.	.	pfam13900	GVQW	Putative binding domain. This short domain is often found nested inside other longer domains. The function is not known, but the domain carries a highly conserved GVQW motif. The members are rich in proline and cysteine. This may be a binding domain.	GO:0007186|G-protein coupled receptor signaling pathway;GO:0030308|negative regulation of cell growth;	GO:0070062|extracellular exosome;GO:0005834|heterotrimeric G-protein complex;	GO:0004871|signal transducer activity;	K04541	GNG4; guanine nucleotide-binding protein G(I)/G(S)/G(O) subunit gamma-4
ENSG00000198121	96	120	131	110.893	538	575	520	560.263	0.19793	-2.33694	1.78704e-53	down	yes	LPAR1	protein_coding	lysophosphatidic acid receptor 1 [Homo sapiens]	gi|23271230|gb|BC036034.1|	3631	0	Homo sapiens lysophosphatidic acid receptor 1, mRNA (cDNA clone MGC:33157 IMAGE:5272431), complete cds	Q92633	354	8e-119	Lysophosphatidic acid receptor 1	.	.	.	.	pfam00001	7tm_1	7 transmembrane receptor (rhodopsin family). This family contains, amongst other G-protein-coupled receptors (GCPRs), members of the opsin family, which have been considered to be typical members of the rhodopsin superfamily. They share several motifs, mainly the seven transmembrane helices, GCPRs of the rhodopsin superfamily. All opsins bind a chromophore, such as 11-cis-retinal. The function of…	GO:0000187|activation of MAPK activity;GO:0007202|activation of phospholipase C activity;GO:0007193|adenylate cyclase-inhibiting G-protein coupled receptor signaling pathway;GO:0032060|bleb assembly;GO:0060326|cell chemotaxis;GO:1904566|cellular response to 1-oleoyl-sn-glycerol 3-phosphate;GO:0071453|cellular response to oxygen levels;GO:0021549|cerebellum development;GO:0022038|corpus callosum d…	GO:0009986|cell surface;GO:0043198|dendritic shaft;GO:0043197|dendritic spine;GO:0005768|endosome;GO:0005887|integral component of plasma membrane;GO:0043025|neuronal cell body;GO:0005886|plasma membrane;	GO:0004930|G-protein coupled receptor activity;GO:0035727|lysophosphatidic acid binding;GO:0070915|lysophosphatidic acid receptor activity;	K04289	LPAR1, EDG2; lysophosphatidic acid receptor 1
ENSG00000155629	3	1	2	1.91521	16	18	16	17.168	0.111557	-3.16415	2.43039e-05	down	yes	PIK3AP1	protein_coding	phosphoinositide 3-kinase adapter protein 1 [Homo sapiens]	gi|45505138|ref|NM_152309.2|	4803	0	Homo sapiens phosphoinositide-3-kinase adaptor protein 1 (PIK3AP1), mRNA	Q6ZUJ8	189	2e-54	Phosphoinositide 3-kinase adapter protein 1	.	.	.	.	pfam14545	DBB	Dof, BCAP, and BANK (DBB) motif,. The DBB domain is named from the Drosophila (Downstream of FGFR - Dof, also known as Heartbroken or Stumps) protein, the BANKS and BCAP, both signalling in B-cell pathway, proteins. This domain defines a minimal region required for mediating Dof dimerization. Since this domain can interact both with itself and with a region in the C-terminal part of the molecule,…	GO:0034122|negative regulation of toll-like receptor signaling pathway;GO:0014068|positive regulation of phosphatidylinositol 3-kinase signaling;GO:0034123|positive regulation of toll-like receptor signaling pathway;GO:0050727|regulation of inflammatory response;GO:0034134|toll-like receptor 2 signaling pathway;GO:0034142|toll-like receptor 4 signaling pathway;GO:0034154|toll-like receptor 7 sign…	GO:0005829|cytosol;GO:0016020|membrane;GO:0005886|plasma membrane;	GO:0036312|phosphatidylinositol 3-kinase regulatory subunit binding;	K12230	PIK3AP1, BCAP; phosphoinositide 3-kinase adapter protein 1
ENSG00000189056	2	2	5	2.86194	30	54	23	36.9572	0.0774395	-3.69079	1.44325e-10	down	yes	RELN	protein_coding	reelin isoform a precursor [Homo sapiens]	gi|223718138|ref|NM_005045.3|	11571	0	Homo sapiens reelin (RELN), transcript variant 1, mRNA	P78509	251	5e-74	Reelin	.	.	.	.	pfam02014	Reeler	Reeler domain.	GO:0008306|associative learning;GO:0007411|axon guidance;GO:0007420|brain development;GO:0007155|cell adhesion;GO:0000904|cell morphogenesis involved in differentiation;GO:0007417|central nervous system development;GO:0021800|cerebral cortex tangential migration;GO:0016358|dendrite development;GO:0010001|glial cell differentiation;GO:0021766|hippocampus development;GO:0097477|lateral motor column…	GO:0005737|cytoplasm;GO:0030425|dendrite;GO:0005615|extracellular space;GO:0005886|plasma membrane;GO:0005578|proteinaceous extracellular matrix;	GO:0070325|lipoprotein particle receptor binding;GO:0046872|metal ion binding;GO:0004712|protein serine/threonine/tyrosine kinase activity;GO:0008236|serine-type peptidase activity;GO:0070326|very-low-density lipoprotein particle receptor binding;	K06249	RELN; reelin [EC:3.4.21.-]
ENSG00000077782	15	22	12	15.719	227	246	258	251.009	0.0626233	-3.99716	6.55592e-42	down	yes	FGFR1	protein_coding	PREDICTED: fibroblast growth factor receptor 1 isoform X1 [Nannospalax galili]	gi|105990521|ref|NM_023110.2|	5900	0	Homo sapiens fibroblast growth factor receptor 1 (FGFR1), transcript variant 1, mRNA	P11362	192	2e-55	Fibroblast growth factor receptor 1	.	.	.	.	pfam07714	Pkinase_Tyr	Protein tyrosine kinase.	GO:0045892|negative regulation of transcription, DNA-templated;GO:0007165|signal transduction;GO:0006351|transcription, DNA-templated;	GO:0005783|endoplasmic reticulum;GO:0005730|nucleolus;GO:0005654|nucleoplasm;GO:0005634|nucleus;	GO:0003677|DNA binding;GO:0044822|poly(A) RNA binding;	K04362	FGFR1; fibroblast growth factor receptor 1 [EC:2.7.10.1]
ENSG00000156427	0	0	1	0.314358	12	4	6	7.4135	0.0424035	-4.55967	0.00152348	down	yes	FGF18	protein_coding	fibroblast growth factor 18 precursor [Homo sapiens]	gi|300796572|ref|NM_003862.2|	1979	0	Homo sapiens fibroblast growth factor 18 (FGF18), mRNA	O76093	337	6e-110	Fibroblast growth factor 18	.	.	.	.	pfam00167	FGF	Fibroblast growth factor. Fibroblast growth factors are a family of proteins involved in growth and differentiation in a wide range of contexts. They are found in a wide range of organisms, from nematodes to humans. Most share an internal core region of high similarity, conserved residues in which are involved in binding with their receptors. On binding, they cause dimerization of their tyrosine …	GO:0009653|anatomical structure morphogenesis;GO:0001525|angiogenesis;GO:0007267|cell-cell signaling;GO:0002063|chondrocyte development;GO:0001958|endochondral ossification;GO:0008543|fibroblast growth factor receptor signaling pathway;GO:0001957|intramembranous ossification;GO:0030324|lung development;GO:0000165|MAPK cascade;GO:0048015|phosphatidylinositol-mediated signaling;GO:0008284|positive …	GO:0005576|extracellular region;GO:0005615|extracellular space;GO:0005730|nucleolus;	GO:0016303|1-phosphatidylinositol-3-kinase activity;GO:0008083|growth factor activity;GO:0046934|phosphatidylinositol-4,5-bisphosphate 3-kinase activity;GO:0004713|protein tyrosine kinase activity;GO:0005088|Ras guanyl-nucleotide exchange factor activity;GO:0005105|type 1 fibroblast growth factor receptor binding;GO:0005111|type 2 fibroblast growth factor receptor binding;	K04358	FGF; fibroblast growth factor
ENSG00000165025	14	7	13	10.8472	278	245	247	263.434	0.041176	-4.60205	7.44807e-75	down	yes	SYK	protein_coding	tyrosine-protein kinase SYK isoform Syk(L) [Homo sapiens]	gi|631790816|ref|NM_003177.6|	5005	0	Homo sapiens spleen tyrosine kinase (SYK), transcript variant 1, mRNA	P43405	233	8e-72	Tyrosine-protein kinase SYK	Rv0015c	92.4	1e-18	COG0515	pfam07714	Pkinase_Tyr	Protein tyrosine kinase.	GO:0007257|activation of JUN kinase activity;GO:0002250|adaptive immune response;GO:0001525|angiogenesis;GO:0009887|organ morphogenesis;GO:0050853|B cell receptor signaling pathway;GO:0043366|beta selection;GO:0048514|blood vessel morphogenesis;GO:0008283|cell proliferation;GO:0071404|cellular response to low-density lipoprotein particle stimulus;GO:0071226|cellular response to molecule of fungal…	GO:0019815|B cell receptor complex;GO:0005737|cytoplasm;GO:0005829|cytosol;GO:0032009|early phagosome;GO:0031234|extrinsic component of cytoplasmic side of plasma membrane;GO:0005634|nucleus;GO:0005886|plasma membrane;GO:0043234|protein complex;GO:0042101|T cell receptor complex;	GO:0005524|ATP binding;GO:0005178|integrin binding;GO:0004715|non-membrane spanning protein tyrosine kinase activity;GO:0004672|protein kinase activity;GO:0004674|protein serine/threonine kinase activity;GO:0004713|protein tyrosine kinase activity;GO:0004716|receptor signaling protein tyrosine kinase activity;	K05855	SYK; spleen tyrosine kinase [EC:2.7.10.2]
ENSG00000050555	1	1	1	0.959435	28	28	15	24.2823	0.0395117	-4.66158	9.8029e-10	down	yes	LAMC3	protein_coding	laminin subunit gamma-3 precursor [Homo sapiens]	gi|110611155|ref|NM_006059.3|	6098	0	Homo sapiens laminin, gamma 3 (LAMC3), mRNA	Q9Y6N6	2842	0	Laminin subunit gamma-3	.	.	.	.	pfam00055	Laminin_N	Laminin N-terminal (Domain VI).	GO:0014002|astrocyte development;GO:0007155|cell adhesion;GO:0000904|cell morphogenesis involved in differentiation;GO:0030198|extracellular matrix organization;GO:0060041|retina development in camera-type eye;GO:0007601|visual perception;	GO:0005604|basement membrane;GO:0005576|extracellular region;GO:0016020|membrane;GO:0005578|proteinaceous extracellular matrix;	GO:0005198|structural molecule activity;	K06247	LAMC3; laminin, gamma 3
ENSG00000163359	2	2	3	2.23323	74	78	95	84.8324	0.0263252	-5.24741	7.56926e-33	down	yes	COL6A3	protein_coding	collagen, type VI, alpha 3, isoform CRA_e [Homo sapiens]	gi|190343014|ref|NM_004369.3|	10581	0	Homo sapiens collagen, type VI, alpha 3 (COL6A3), transcript variant 1, mRNA	P12111	3561	0	Collagen alpha-3(VI) chain	.	.	.	.	pfam00092	VWA	von Willebrand factor type A domain.	GO:0007155|cell adhesion;GO:0030574|collagen catabolic process;GO:0030198|extracellular matrix organization;GO:0007517|muscle organ development;	GO:0005589|collagen type VI trimer;GO:0005788|endoplasmic reticulum lumen;GO:0070062|extracellular exosome;GO:0031012|extracellular matrix;GO:0005576|extracellular region;GO:0005615|extracellular space;GO:1903561|extracellular vesicle;GO:0005578|proteinaceous extracellular matrix;GO:0042383|sarcolemma;	GO:0004867|serine-type endopeptidase inhibitor activity;	K06238	COL6A; collagen, type VI, alpha
ENSG00000102755	1	2	2	1.59816	79	78	82	81.9428	0.0195034	-5.68013	2.22042e-33	down	yes	FLT1	protein_coding	unnamed protein product [Homo sapiens]	gi|229892268|ref|NM_002019.4|	7090	0	Homo sapiens fms-related tyrosine kinase 1 (FLT1), transcript variant 1, mRNA	P17948	2674	0	Vascular endothelial growth factor receptor 1	.	.	.	.	pfam07714	Pkinase_Tyr	Protein tyrosine kinase.	GO:0001525|angiogenesis;GO:0048514|blood vessel morphogenesis;GO:0030154|cell differentiation;GO:0016477|cell migration;GO:0035924|cellular response to vascular endothelial growth factor stimulus;GO:0048598|embryonic morphogenesis;GO:0002548|monocyte chemotaxis;GO:0018108|peptidyl-tyrosine phosphorylation;GO:0045766|positive regulation of angiogenesis;GO:0030335|positive regulation of cell migrat…	GO:0005768|endosome;GO:0005615|extracellular space;GO:0005925|focal adhesion;GO:0005887|integral component of plasma membrane;GO:0005886|plasma membrane;GO:0043235|receptor complex;	GO:0005524|ATP binding;GO:0019838|growth factor binding;GO:0036332|placental growth factor-activated receptor activity;GO:0004714|transmembrane receptor protein tyrosine kinase activity;GO:0005021|vascular endothelial growth factor-activated receptor activity;GO:0036326|VEGF-A-activated receptor activity;GO:0036327|VEGF-B-activated receptor activity;	K05096	FLT1, VEGFR1; FMS-like tyrosine kinase 1 [EC:2.7.10.1]
